# Supplementary material for: Genetically Determined Circulating Saturated and Unsaturated Fatty Acids and the Occurrence and Exacerbation of Chronic Obstructive Pulmonary Disease—A Two-Sample Mendelian Randomization Study
Source: Nutrients. 2024 Aug 14;16(16):2691. doi: 10.3390/nu16162691 (PMC11356979; doi:10.3390/nu16162691)
Supplement: Supplementary file 1 [file nutrients-16-02691-s001.zip]

Archive with 2 entries (2 files):
- Supplemental Figure 1-4 of FA and COPD 202408.pdf
- supplemental tables on SNPs for MR analysis on fatty acids and COPD related outcomes.xlsx
