# Supplementary material for: Genetically Determined Circulating Saturated and Unsaturated Fatty Acids and the Occurrence and Exacerbation of Chronic Obstructive Pulmonary Disease—A Two-Sample Mendelian Randomization Study
Source: Nutrients. 2024 Aug 14;16(16):2691. doi: 10.3390/nu16162691 (PMC11356979; doi:10.3390/nu16162691)
Supplement: Supplementary file 1 [file nutrients-16-02691-s001.zip › supplemental tables on SNPs for MR analysis on fatty acids and COPD related outcomes.xlsx]

## Sheet: STable1 SNPs for SFA and COPD
Exposure	Exposure_ID	Outcome_ID	SNP	Chr	Position	EA	OA	Exposure			Outcome			F_statistics	R2		harmonized
								Beta	SE	P-value	Beta	SE	P-value				SNP	b	se	p	lo_ci	up_ci	or	or_lci95	or_uci95
SFA/TFA	ebi-a-GCST90092981	COPD || id:finn-b-J10_COPD	rs102275	11	61557803	C	T	-0.0437478	0.0042558	8.69961e-25	-0.0145	0.0188	0.4418	105.67	0.0189335		rs102275	0.331445	0.429736	0.440543	-0.510837	1.17373	1.39298	0.599993	3.23403
SFA/TFA	ebi-a-GCST90092981	COPD || id:finn-b-J10_COPD	rs1119695	7	10622390	G	A	-0.0299065	0.00536278	2.5e-08	0.0113	0.0222	0.611599	31.0993	0.00564772		rs1119695	-0.377844	0.742314	0.610746	-1.83278	1.07709	0.685337	0.159968	2.93612
SFA/TFA	ebi-a-GCST90092981	COPD || id:finn-b-J10_COPD	rs117733303	6	160922870	G	A	-0.102864	0.0150959	9.49948e-12	-0.1049	0.0883	0.2353	46.4311	0.00840859		rs117733303	1.01979	0.858415	0.234835	-0.6627	2.70229	2.77262	0.515458	14.9138
SFA/TFA	ebi-a-GCST90092981	COPD || id:finn-b-J10_COPD	rs1229984	4	100239319	C	T	0.145346	0.0123135	3.69999e-32	-0.221	0.1276	0.0833297	139.33	0.0248149		rs1229984	-1.52051	0.877905	0.083278	-3.2412	0.200184	0.2186	0.0391168	1.22163
SFA/TFA	ebi-a-GCST90092981	COPD || id:finn-b-J10_COPD	rs12412743	10	114045333	T	C	-0.0323084	0.00545879	3.2e-09	-0.0495	0.0255	0.05236	35.0298	0.00635697		rs12412743	1.53211	0.789268	0.0522369	-0.0148568	3.07908	4.62793	0.985253	21.7383
SFA/TFA	ebi-a-GCST90092981	COPD || id:finn-b-J10_COPD	rs1260326	2	27730940	C	T	-0.0553075	0.00416082	2.60016e-40	-0.0222	0.0195	0.254	176.689	0.0312607		rs1260326	0.401392	0.352574	0.254928	-0.289653	1.09244	1.4939	0.748523	2.98153
SFA/TFA	ebi-a-GCST90092981	COPD || id:finn-b-J10_COPD	rs2495730	10	102361277	C	T	-0.0406095	0.00562953	5.40008e-13	0.0261	0.0253	0.3027	52.0369	0.00941423		rs2495730	-0.642707	0.623007	0.30225	-1.8638	0.578387	0.525867	0.155082	1.78316
SFA/TFA	ebi-a-GCST90092981	COPD || id:finn-b-J10_COPD	rs261290	15	58678720	C	T	-0.0485282	0.00428895	1.10002e-29	-0.0015	0.0191	0.9356	128.023	0.0228471		rs261290	0.0309099	0.393586	0.937403	-0.740518	0.802338	1.03139	0.476867	2.23075
SFA/TFA	ebi-a-GCST90092981	COPD || id:finn-b-J10_COPD	rs2642438	1	220970028	G	A	0.0465484	0.00446039	1.69981e-25	-0.0123	0.0206	0.5499	108.909	0.0195026		rs2642438	-0.264241	0.44255	0.550449	-1.13164	0.603157	0.767788	0.322504	1.82788
SFA/TFA	ebi-a-GCST90092981	COPD || id:finn-b-J10_COPD	rs2792703	10	113931690	T	C	-0.0368602	0.00452677	3.90032e-16	-0.018	0.0197	0.3607	66.3038	0.0119645		rs2792703	0.488332	0.534452	0.360872	-0.559194	1.53586	1.6296	0.57167	4.64531
SFA/TFA	ebi-a-GCST90092981	COPD || id:finn-b-J10_COPD	rs2980888	8	126507308	C	T	-0.0511102	0.00443961	1.10002e-30	-0.0202	0.0211	0.3376	132.533	0.0236331		rs2980888	0.395224	0.412833	0.338393	-0.413929	1.20438	1.48472	0.661048	3.33468
SFA/TFA	ebi-a-GCST90092981	COPD || id:finn-b-J10_COPD	rs3130290	6	32174957	C	T	0.0317416	0.00415606	2.19989e-14	0.0308	0.02	0.123	58.3303	0.0105408		rs3130290	0.970335	0.630088	0.12356	-0.264637	2.20531	2.63883	0.767485	9.07304
SFA/TFA	ebi-a-GCST90092981	COPD || id:finn-b-J10_COPD	rs35650232	19	49259973	G	T	-0.0313658	0.0051108	8.40001e-10	-0.0341	0.0209	0.103	37.6647	0.00683187		rs35650232	1.08717	0.666331	0.102768	-0.218837	2.39318	2.96587	0.803453	10.9483
SFA/TFA	ebi-a-GCST90092981	COPD || id:finn-b-J10_COPD	rs473224	15	58737341	G	T	-0.0423304	0.00583455	4.00037e-13	0.01	0.0265	0.706999	52.6369	0.00952175		rs473224	-0.236237	0.626028	0.705907	-1.46325	0.990777	0.789594	0.231483	2.69333
SFA/TFA	ebi-a-GCST90092981	COPD || id:finn-b-J10_COPD	rs4810479	20	44545048	T	C	-0.0266002	0.0047008	1.5e-08	0.0085	0.0212	0.69	32.0204	0.00581401		rs4810479	-0.319546	0.796986	0.688462	-1.88164	1.24255	0.726478	0.15234	3.46443
SFA/TFA	ebi-a-GCST90092981	COPD || id:finn-b-J10_COPD	rs55730499	6	161005610	T	C	-0.0735112	0.0075208	1.50003e-22	-0.071	0.0445	0.1105	95.5386	0.0171494		rs55730499	0.965839	0.60535	0.110599	-0.220647	2.15233	2.62699	0.802	8.60484
SFA/TFA	ebi-a-GCST90092981	COPD || id:finn-b-J10_COPD	rs56017239	17	40989002	G	A	0.0605977	0.0110205	3.79997e-08	-0.0256	0.0627	0.682801	30.235	0.00549161		rs56017239	-0.422458	1.03469	0.683058	-2.45046	1.60554	0.655434	0.0862542	4.98055
SFA/TFA	ebi-a-GCST90092981	COPD || id:finn-b-J10_COPD	rs603424	10	102075479	A	G	0.0508101	0.00535379	2.29985e-21	-0.0547	0.029	0.0594497	90.0694	0.0161835		rs603424	-1.07656	0.570753	0.0592671	-2.19523	0.0421176	0.340767	0.111333	1.04302
SFA/TFA	ebi-a-GCST90092981	COPD || id:finn-b-J10_COPD	rs6754311	2	136707982	C	T	-0.0266747	0.004603	6.80002e-09	-0.0193	0.019	0.3095	33.5828	0.00609598		rs6754311	0.723532	0.712285	0.30973	-0.672547	2.11961	2.0617	0.510407	8.3279
SFA/TFA	ebi-a-GCST90092981	COPD || id:finn-b-J10_COPD	rs73045691	19	45440529	A	G	-0.0255452	0.00464241	3.69999e-08	-0.0156	0.0195	0.4243	30.2783	0.00549944		rs73045691	0.610682	0.763353	0.423711	-0.885489	2.10685	1.84169	0.412512	8.22233
SFA/TFA	ebi-a-GCST90092981	COPD || id:finn-b-J10_COPD	rs738408	22	44324730	T	C	-0.0465313	0.004938	4.40048e-21	-0.026	0.0222	0.241	88.7949	0.0159582		rs738408	0.558764	0.477098	0.24153	-0.376349	1.49388	1.74851	0.686363	4.45433
SFA/TFA	ebi-a-GCST90092981	COPD, hospital admissions || id:finn-b-COPD_HOSPITAL	rs102275	11	61557803	C	T	-0.0437478	0.0042558	8.7e-25	-0.0117	0.0193	0.5424	105.67	0.0189335		rs102275	0.267442	0.441165	0.54437	-0.597241	1.13213	1.30662	0.550328	3.10224
SFA/TFA	ebi-a-GCST90092981	COPD, hospital admissions || id:finn-b-COPD_HOSPITAL	rs1119695	7	10622390	G	A	-0.0299065	0.00536278	2.5e-08	0.0091	0.0227	0.6878	31.0993	0.00564772		rs1119695	-0.304282	0.759032	0.688508	-1.79199	1.18342	0.737653	0.166629	3.26553
SFA/TFA	ebi-a-GCST90092981	COPD, hospital admissions || id:finn-b-COPD_HOSPITAL	rs117733303	6	160922870	G	A	-0.102864	0.0150959	9.5e-12	-0.121	0.0905	0.1812	46.4311	0.00840859		rs117733303	1.17631	0.879802	0.181217	-0.548102	2.90072	3.24239	0.578046	18.1873
SFA/TFA	ebi-a-GCST90092981	COPD, hospital admissions || id:finn-b-COPD_HOSPITAL	rs1229984	4	100239319	C	T	0.145346	0.0123135	3.7e-32	-0.1977	0.1301	0.1286	139.33	0.0248149		rs1229984	-1.3602	0.895105	0.128611	-3.11461	0.394204	0.256609	0.0443959	1.4832
SFA/TFA	ebi-a-GCST90092981	COPD, hospital admissions || id:finn-b-COPD_HOSPITAL	rs12412743	10	114045333	T	C	-0.0323084	0.00545879	3.2e-09	-0.055	0.0262	0.0355402	35.0298	0.00635697		rs12412743	1.70234	0.810935	0.035796	0.112912	3.29178	5.48679	1.11953	26.8906
SFA/TFA	ebi-a-GCST90092981	COPD, hospital admissions || id:finn-b-COPD_HOSPITAL	rs1260326	2	27730940	C	T	-0.0553075	0.00416082	2.6e-40	-0.018	0.02	0.3676	176.689	0.0312607		rs1260326	0.325453	0.361615	0.36812	-0.383311	1.03422	1.38466	0.681601	2.81291
SFA/TFA	ebi-a-GCST90092981	COPD, hospital admissions || id:finn-b-COPD_HOSPITAL	rs2495730	10	102361277	C	T	-0.0406095	0.00562953	5.4e-13	0.0298	0.0259	0.2504	52.0369	0.00941423		rs2495730	-0.733818	0.637782	0.249905	-1.98387	0.516234	0.480072	0.137536	1.6757
SFA/TFA	ebi-a-GCST90092981	COPD, hospital admissions || id:finn-b-COPD_HOSPITAL	rs261290	15	58678720	C	T	-0.0485282	0.00428895	1.1e-29	0.0072	0.0196	0.7146	128.023	0.0228471		rs261290	-0.148367	0.403889	0.71336	-0.93999	0.643255	0.862114	0.390632	1.90266
SFA/TFA	ebi-a-GCST90092981	COPD, hospital admissions || id:finn-b-COPD_HOSPITAL	rs2642438	1	220970028	G	A	0.0465484	0.00446039	1.7e-25	-0.0072	0.0211	0.732	108.909	0.0195026		rs2642438	-0.154678	0.453292	0.732929	-1.04313	0.733774	0.856691	0.35235	2.08293
SFA/TFA	ebi-a-GCST90092981	COPD, hospital admissions || id:finn-b-COPD_HOSPITAL	rs2792703	10	113931690	T	C	-0.0368602	0.00452677	3.9e-16	-0.0255	0.0202	0.2064	66.3038	0.0119645		rs2792703	0.691803	0.548017	0.206813	-0.382309	1.76592	1.99731	0.682284	5.84692
SFA/TFA	ebi-a-GCST90092981	COPD, hospital admissions || id:finn-b-COPD_HOSPITAL	rs2980888	8	126507308	C	T	-0.0511102	0.00443961	1.1e-30	-0.0104	0.0216	0.631899	132.533	0.0236331		rs2980888	0.203482	0.422616	0.630174	-0.624846	1.03181	1.22566	0.535344	2.80614
SFA/TFA	ebi-a-GCST90092981	COPD, hospital admissions || id:finn-b-COPD_HOSPITAL	rs3130290	6	32174957	C	T	0.0317416	0.00415606	2.2e-14	0.0346	0.0205	0.0908699	58.3303	0.0105408		rs3130290	1.09005	0.64584	0.0914487	-0.175795	2.3559	2.97443	0.83879	10.5476
SFA/TFA	ebi-a-GCST90092981	COPD, hospital admissions || id:finn-b-COPD_HOSPITAL	rs35650232	19	49259973	G	T	-0.0313658	0.0051108	8.4e-10	-0.0266	0.0214	0.2151	37.6647	0.00683187		rs35650232	0.848057	0.682272	0.213871	-0.489195	2.18531	2.33511	0.61312	8.89341
SFA/TFA	ebi-a-GCST90092981	COPD, hospital admissions || id:finn-b-COPD_HOSPITAL	rs473224	15	58737341	G	T	-0.0423304	0.00583455	4e-13	0.003	0.0272	0.9124	52.6369	0.00952175		rs473224	-0.0708711	0.642564	0.912176	-1.3303	1.18855	0.931582	0.264399	3.28233
SFA/TFA	ebi-a-GCST90092981	COPD, hospital admissions || id:finn-b-COPD_HOSPITAL	rs4810479	20	44545048	T	C	-0.0266002	0.0047008	1.5e-08	0.0018	0.0218	0.9324	32.0204	0.00581401		rs4810479	-0.0676687	0.819543	0.934194	-1.67397	1.53864	0.93457	0.187501	4.65823
SFA/TFA	ebi-a-GCST90092981	COPD, hospital admissions || id:finn-b-COPD_HOSPITAL	rs55730499	6	161005610	T	C	-0.0735112	0.0075208	1.5e-22	-0.0752	0.0456	0.099339	95.5386	0.0171494		rs55730499	1.02297	0.620314	0.0991225	-0.192841	2.23879	2.78145	0.824613	9.38195
SFA/TFA	ebi-a-GCST90092981	COPD, hospital admissions || id:finn-b-COPD_HOSPITAL	rs56017239	17	40989002	G	A	0.0605977	0.0110205	3.8e-08	-0.0208	0.064	0.745101	30.235	0.00549161		rs56017239	-0.343247	1.05615	0.745181	-2.41329	1.7268	0.709463	0.08952	5.62262
SFA/TFA	ebi-a-GCST90092981	COPD, hospital admissions || id:finn-b-COPD_HOSPITAL	rs603424	10	102075479	A	G	0.0508101	0.00535379	2.3e-21	-0.0661	0.0297	0.02635	90.0694	0.0161835		rs603424	-1.30092	0.584529	0.0260417	-2.4466	-0.155245	0.272281	0.0865875	0.856206
SFA/TFA	ebi-a-GCST90092981	COPD, hospital admissions || id:finn-b-COPD_HOSPITAL	rs6754311	2	136707982	C	T	-0.0266747	0.004603	6.8e-09	-0.0219	0.0195	0.2603	33.5828	0.00609598		rs6754311	0.821003	0.73103	0.261405	-0.611816	2.25382	2.27278	0.542365	9.52406
SFA/TFA	ebi-a-GCST90092981	COPD, hospital admissions || id:finn-b-COPD_HOSPITAL	rs73045691	19	45440529	A	G	-0.0255452	0.00464241	3.7e-08	-0.0096	0.02	0.6293	30.2783	0.00549944		rs73045691	0.375804	0.782926	0.631227	-1.15873	1.91034	1.45616	0.313884	6.75538
SFA/TFA	ebi-a-GCST90092981	COPD, hospital admissions || id:finn-b-COPD_HOSPITAL	rs738408	22	44324730	T	C	-0.0465313	0.004938	4.4e-21	-0.0271	0.0227	0.2327	88.7949	0.0159582		rs738408	0.582404	0.487844	0.232543	-0.37377	1.53858	1.79034	0.688135	4.65796
SFA/TFA	ebi-a-GCST90092981	COPD/asthma related infections || id:finn-b-COPD_ASTHMA_INFECTIONS	rs102275	11	61557803	C	T	-0.0437478	0.0042558	8.7e-25	-0.0018	0.0074	0.8015	105.67	0.0189335		rs102275	0.0411449	0.169151	0.807817	-0.290392	0.372682	1.042	0.74797	1.45162
SFA/TFA	ebi-a-GCST90092981	COPD/asthma related infections || id:finn-b-COPD_ASTHMA_INFECTIONS	rs1119695	7	10622390	G	A	-0.0299065	0.00536278	2.5e-08	-0.0184	0.0086	0.0336597	31.0993	0.00564772		rs1119695	0.615251	0.287563	0.0323924	0.0516276	1.17887	1.85012	1.05298	3.25071
SFA/TFA	ebi-a-GCST90092981	COPD/asthma related infections || id:finn-b-COPD_ASTHMA_INFECTIONS	rs117733303	6	160922870	G	A	-0.102864	0.0150959	9.5e-12	-0.1013	0.0343	0.00311803	46.4311	0.00840859		rs117733303	0.984795	0.33345	0.00314343	0.331233	1.63836	2.67726	1.39268	5.14671
SFA/TFA	ebi-a-GCST90092981	COPD/asthma related infections || id:finn-b-COPD_ASTHMA_INFECTIONS	rs1229984	4	100239319	C	T	0.145346	0.0123135	3.7e-32	-0.0344	0.0501	0.4923	139.33	0.0248149		rs1229984	-0.236677	0.344695	0.492318	-0.912278	0.438925	0.789246	0.401608	1.55104
SFA/TFA	ebi-a-GCST90092981	COPD/asthma related infections || id:finn-b-COPD_ASTHMA_INFECTIONS	rs12412743	10	114045333	T	C	-0.0323084	0.00545879	3.2e-09	-0.0047	0.0099	0.6363	35.0298	0.00635697		rs12412743	0.145473	0.306422	0.634967	-0.455114	0.74606	1.15659	0.634376	2.10868
SFA/TFA	ebi-a-GCST90092981	COPD/asthma related infections || id:finn-b-COPD_ASTHMA_INFECTIONS	rs1260326	2	27730940	C	T	-0.0553075	0.00416082	2.6e-40	-0.0139	0.0076	0.0684605	176.689	0.0312607		rs1260326	0.251322	0.137414	0.0674075	-0.0180084	0.520653	1.28572	0.982153	1.68313
SFA/TFA	ebi-a-GCST90092981	COPD/asthma related infections || id:finn-b-COPD_ASTHMA_INFECTIONS	rs2495730	10	102361277	C	T	-0.0406095	0.00562953	5.4e-13	0.008	0.0099	0.4179	52.0369	0.00941423		rs2495730	-0.196998	0.243785	0.419044	-0.674817	0.280821	0.821192	0.509249	1.32422
SFA/TFA	ebi-a-GCST90092981	COPD/asthma related infections || id:finn-b-COPD_ASTHMA_INFECTIONS	rs261290	15	58678720	C	T	-0.0485282	0.00428895	1.1e-29	0.0139	0.0075	0.06187	128.023	0.0228471		rs261290	-0.286431	0.154549	0.0638346	-0.589348	0.0164853	0.750939	0.554689	1.01662
SFA/TFA	ebi-a-GCST90092981	COPD/asthma related infections || id:finn-b-COPD_ASTHMA_INFECTIONS	rs2642438	1	220970028	G	A	0.0465484	0.00446039	1.7e-25	-0.0136	0.008	0.0914597	108.909	0.0195026		rs2642438	-0.292169	0.171864	0.0891309	-0.629023	0.0446847	0.746642	0.533113	1.0457
SFA/TFA	ebi-a-GCST90092981	COPD/asthma related infections || id:finn-b-COPD_ASTHMA_INFECTIONS	rs2792703	10	113931690	T	C	-0.0368602	0.00452677	3.9e-16	-0.0018	0.0077	0.8101	66.3038	0.0119645		rs2792703	0.0488332	0.208897	0.815166	-0.360606	0.458272	1.05005	0.697254	1.58134
SFA/TFA	ebi-a-GCST90092981	COPD/asthma related infections || id:finn-b-COPD_ASTHMA_INFECTIONS	rs2980888	8	126507308	C	T	-0.0511102	0.00443961	1.1e-30	0.0011	0.0082	0.8978	132.533	0.0236331		rs2980888	-0.0215221	0.160438	0.893287	-0.33598	0.292936	0.978708	0.714637	1.34036
SFA/TFA	ebi-a-GCST90092981	COPD/asthma related infections || id:finn-b-COPD_ASTHMA_INFECTIONS	rs3130290	6	32174957	C	T	0.0317416	0.00415606	2.2e-14	0.0008	0.0078	0.9231	58.3303	0.0105408		rs3130290	0.0252035	0.245734	0.918309	-0.456436	0.506843	1.02552	0.633538	1.66004
SFA/TFA	ebi-a-GCST90092981	COPD/asthma related infections || id:finn-b-COPD_ASTHMA_INFECTIONS	rs35650232	19	49259973	G	T	-0.0313658	0.0051108	8.4e-10	-0.0091	0.0082	0.2638	37.6647	0.00683187		rs35650232	0.290125	0.261431	0.267104	-0.22228	0.80253	1.33659	0.800691	2.23118
SFA/TFA	ebi-a-GCST90092981	COPD/asthma related infections || id:finn-b-COPD_ASTHMA_INFECTIONS	rs473224	15	58737341	G	T	-0.0423304	0.00583455	4e-13	-0.0165	0.0104	0.1114	52.6369	0.00952175		rs473224	0.389791	0.245686	0.112617	-0.0917544	0.871336	1.47667	0.912329	2.3901
SFA/TFA	ebi-a-GCST90092981	COPD/asthma related infections || id:finn-b-COPD_ASTHMA_INFECTIONS	rs4810479	20	44545048	T	C	-0.0266002	0.0047008	1.5e-08	0.013	0.0083	0.1177	32.0204	0.00581401		rs4810479	-0.488718	0.312028	0.117287	-1.10029	0.122856	0.613412	0.332774	1.13072
SFA/TFA	ebi-a-GCST90092981	COPD/asthma related infections || id:finn-b-COPD_ASTHMA_INFECTIONS	rs55730499	6	161005610	T	C	-0.0735112	0.0075208	1.5e-22	-0.0193	0.0174	0.2665	95.5386	0.0171494		rs55730499	0.262545	0.236699	0.267346	-0.201384	0.726474	1.30024	0.817598	2.06778
SFA/TFA	ebi-a-GCST90092981	COPD/asthma related infections || id:finn-b-COPD_ASTHMA_INFECTIONS	rs56017239	17	40989002	G	A	0.0605977	0.0110205	3.8e-08	0.0208	0.0246	0.3984	30.235	0.00549161		rs56017239	0.343247	0.405956	0.397816	-0.452426	1.13892	1.40952	0.636083	3.1234
SFA/TFA	ebi-a-GCST90092981	COPD/asthma related infections || id:finn-b-COPD_ASTHMA_INFECTIONS	rs603424	10	102075479	A	G	0.0508101	0.00535379	2.3e-21	0.0007	0.0114	0.9531	90.0694	0.0161835		rs603424	0.0137768	0.224365	0.951038	-0.425978	0.453532	1.01387	0.653131	1.57386
SFA/TFA	ebi-a-GCST90092981	COPD/asthma related infections || id:finn-b-COPD_ASTHMA_INFECTIONS	rs6754311	2	136707982	C	T	-0.0266747	0.004603	6.8e-09	-0.017	0.0074	0.0217701	33.5828	0.00609598		rs6754311	0.637308	0.277416	0.0216018	0.0935718	1.18104	1.89138	1.09809	3.25777
SFA/TFA	ebi-a-GCST90092981	COPD/asthma related infections || id:finn-b-COPD_ASTHMA_INFECTIONS	rs73045691	19	45440529	A	G	-0.0255452	0.00464241	3.7e-08	-0.0003	0.0076	0.966	30.2783	0.00549944		rs73045691	0.0117439	0.297512	0.968513	-0.571379	0.594867	1.01181	0.564746	1.81279
SFA/TFA	ebi-a-GCST90092981	COPD/asthma related infections || id:finn-b-COPD_ASTHMA_INFECTIONS	rs738408	22	44324730	T	C	-0.0465313	0.004938	4.4e-21	-0.0145	0.0086	0.0927107	88.7949	0.0159582		rs738408	0.311618	0.184822	0.0917868	-0.0506326	0.673869	1.36563	0.950628	1.96181
SFA/TFA	ebi-a-GCST90092981	COPD-related respiratory insufficiency || id:finn-b-COPD_INSUFFICIENCY	rs102275	11	61557803	C	T	-0.0437478	0.0042558	8.7e-25	-0.0121	0.0456	0.790901	105.67	0.0189335		rs102275	0.276585	1.04234	0.790739	-1.7664	2.31957	1.31862	0.170948	10.1713
SFA/TFA	ebi-a-GCST90092981	COPD-related respiratory insufficiency || id:finn-b-COPD_INSUFFICIENCY	rs1119695	7	10622390	G	A	-0.0299065	0.00536278	2.5e-08	0.03	0.054	0.5785	31.0993	0.00564772		rs1119695	-1.00313	1.80563	0.578515	-4.54216	2.5359	0.366731	0.0106504	12.6278
SFA/TFA	ebi-a-GCST90092981	COPD-related respiratory insufficiency || id:finn-b-COPD_INSUFFICIENCY	rs117733303	6	160922870	G	A	-0.102864	0.0150959	9.5e-12	-0.1162	0.2113	0.5825	46.4311	0.00840859		rs117733303	1.12965	2.05417	0.582368	-2.89652	5.15582	3.09456	0.0552148	173.438
SFA/TFA	ebi-a-GCST90092981	COPD-related respiratory insufficiency || id:finn-b-COPD_INSUFFICIENCY	rs1229984	4	100239319	C	T	0.145346	0.0123135	3.7e-32	0.0964	0.3106	0.756201	139.33	0.0248149		rs1229984	0.663245	2.13697	0.756282	-3.52522	4.85171	1.94108	0.0294455	127.958
SFA/TFA	ebi-a-GCST90092981	COPD-related respiratory insufficiency || id:finn-b-COPD_INSUFFICIENCY	rs12412743	10	114045333	T	C	-0.0323084	0.00545879	3.2e-09	-0.0264	0.0617	0.6693	35.0298	0.00635697		rs12412743	0.817125	1.90972	0.668741	-2.92593	4.56018	2.26398	0.053615	95.6003
SFA/TFA	ebi-a-GCST90092981	COPD-related respiratory insufficiency || id:finn-b-COPD_INSUFFICIENCY	rs1260326	2	27730940	C	T	-0.0553075	0.00416082	2.6e-40	0.0007	0.0474	0.9887	176.689	0.0312607		rs1260326	-0.0126565	0.857027	0.988217	-1.69243	1.66712	0.987423	0.184072	5.29687
SFA/TFA	ebi-a-GCST90092981	COPD-related respiratory insufficiency || id:finn-b-COPD_INSUFFICIENCY	rs2495730	10	102361277	C	T	-0.0406095	0.00562953	5.4e-13	0.0135	0.0612	0.8252	52.0369	0.00941423		rs2495730	-0.332435	1.50704	0.825413	-3.28623	2.62136	0.717176	0.0373947	13.7544
SFA/TFA	ebi-a-GCST90092981	COPD-related respiratory insufficiency || id:finn-b-COPD_INSUFFICIENCY	rs261290	15	58678720	C	T	-0.0485282	0.00428895	1.1e-29	-0.0355	0.0464	0.4445	128.023	0.0228471		rs261290	0.731533	0.956145	0.44422	-1.14251	2.60558	2.07827	0.319017	13.539
SFA/TFA	ebi-a-GCST90092981	COPD-related respiratory insufficiency || id:finn-b-COPD_INSUFFICIENCY	rs2642438	1	220970028	G	A	0.0465484	0.00446039	1.7e-25	-0.0256	0.05	0.608501	108.909	0.0195026		rs2642438	-0.549965	1.07415	0.608651	-2.6553	1.55537	0.57697	0.0702777	4.73684
SFA/TFA	ebi-a-GCST90092981	COPD-related respiratory insufficiency || id:finn-b-COPD_INSUFFICIENCY	rs2792703	10	113931690	T	C	-0.0368602	0.00452677	3.9e-16	-0.0136	0.048	0.777301	66.3038	0.0119645		rs2792703	0.368962	1.30222	0.776921	-2.18338	2.92131	1.44623	0.11266	18.5656
SFA/TFA	ebi-a-GCST90092981	COPD-related respiratory insufficiency || id:finn-b-COPD_INSUFFICIENCY	rs2980888	8	126507308	C	T	-0.0511102	0.00443961	1.1e-30	-0.0458	0.0512	0.3714	132.533	0.0236331		rs2980888	0.896103	1.00176	0.371038	-1.06734	2.85955	2.45004	0.343922	17.4536
SFA/TFA	ebi-a-GCST90092981	COPD-related respiratory insufficiency || id:finn-b-COPD_INSUFFICIENCY	rs3130290	6	32174957	C	T	0.0317416	0.00415606	2.2e-14	-0.0663	0.0484	0.171	58.3303	0.0105408		rs3130290	-2.08874	1.52481	0.170739	-5.07737	0.899892	0.123843	0.00623626	2.45934
SFA/TFA	ebi-a-GCST90092981	COPD-related respiratory insufficiency || id:finn-b-COPD_INSUFFICIENCY	rs35650232	19	49259973	G	T	-0.0313658	0.0051108	8.4e-10	-0.0864	0.0508	0.088959	37.6647	0.00683187		rs35650232	2.75459	1.6196	0.0889829	-0.41982	5.92901	15.7146	0.657165	375.781
SFA/TFA	ebi-a-GCST90092981	COPD-related respiratory insufficiency || id:finn-b-COPD_INSUFFICIENCY	rs473224	15	58737341	G	T	-0.0423304	0.00583455	4e-13	-0.0419	0.0645	0.5165	52.6369	0.00952175		rs473224	0.989832	1.52373	0.515943	-1.99667	3.97634	2.69078	0.135786	53.3214
SFA/TFA	ebi-a-GCST90092981	COPD-related respiratory insufficiency || id:finn-b-COPD_INSUFFICIENCY	rs4810479	20	44545048	T	C	-0.0266002	0.0047008	1.5e-08	-0.0514	0.0516	0.319	32.0204	0.00581401		rs4810479	1.93232	1.93984	0.31919	-1.86976	5.73439	6.90549	0.154161	309.325
SFA/TFA	ebi-a-GCST90092981	COPD-related respiratory insufficiency || id:finn-b-COPD_INSUFFICIENCY	rs55730499	6	161005610	T	C	-0.0735112	0.0075208	1.5e-22	-0.1966	0.1062	0.0642096	95.5386	0.0171494		rs55730499	2.67442	1.44468	0.0641373	-0.157146	5.50599	14.504	0.854579	246.162
SFA/TFA	ebi-a-GCST90092981	COPD-related respiratory insufficiency || id:finn-b-COPD_INSUFFICIENCY	rs56017239	17	40989002	G	A	0.0605977	0.0110205	3.8e-08	-0.2147	0.1509	0.1547	30.235	0.00549161		rs56017239	-3.54304	2.49019	0.154795	-8.42382	1.33774	0.0289253	0.000219575	3.81042
SFA/TFA	ebi-a-GCST90092981	COPD-related respiratory insufficiency || id:finn-b-COPD_INSUFFICIENCY	rs603424	10	102075479	A	G	0.0508101	0.00535379	2.3e-21	-0.2003	0.0706	0.00452304	90.0694	0.0161835		rs603424	-3.94213	1.38949	0.00455239	-6.66553	-1.21873	0.0194068	0.00127409	0.295604
SFA/TFA	ebi-a-GCST90092981	COPD-related respiratory insufficiency || id:finn-b-COPD_INSUFFICIENCY	rs6754311	2	136707982	C	T	-0.0266747	0.004603	6.8e-09	-0.0739	0.0462	0.1099	33.5828	0.00609598		rs6754311	2.77042	1.73198	0.109695	-0.624262	6.16509	15.9653	0.535657	475.845
SFA/TFA	ebi-a-GCST90092981	COPD-related respiratory insufficiency || id:finn-b-COPD_INSUFFICIENCY	rs73045691	19	45440529	A	G	-0.0255452	0.00464241	3.7e-08	-0.0255	0.0474	0.590599	30.2783	0.00549944		rs73045691	0.998231	1.85553	0.590595	-2.63862	4.63508	2.71348	0.07146	103.036
SFA/TFA	ebi-a-GCST90092981	COPD-related respiratory insufficiency || id:finn-b-COPD_INSUFFICIENCY	rs738408	22	44324730	T	C	-0.0465313	0.004938	4.4e-21	-0.0042	0.0539	0.9384	88.7949	0.0159582		rs738408	0.0902618	1.15836	0.93789	-2.18012	2.36065	1.09446	0.113028	10.5978
SFA/TFA	ebi-a-GCST90092981	COPD/asthma/ILD related pneumonia or pneumonia derived septichaemia || id:finn-b-PULM_PNEUMONIA_SEPSIS	rs102275	11	61557803	C	T	-0.0437478	0.0042558	8.7e-25	-0.0119	0.0098	0.2272	105.67	0.0189335		rs102275	0.272014	0.224011	0.224639	-0.167048	0.711076	1.3126	0.846159	2.03618
SFA/TFA	ebi-a-GCST90092981	COPD/asthma/ILD related pneumonia or pneumonia derived septichaemia || id:finn-b-PULM_PNEUMONIA_SEPSIS	rs1119695	7	10622390	G	A	-0.0299065	0.00536278	2.5e-08	-0.0332	0.0116	0.00412003	31.0993	0.00564772		rs1119695	1.11013	0.387876	0.00420885	0.34989	1.87036	3.03474	1.41891	6.49065
SFA/TFA	ebi-a-GCST90092981	COPD/asthma/ILD related pneumonia or pneumonia derived septichaemia || id:finn-b-PULM_PNEUMONIA_SEPSIS	rs117733303	6	160922870	G	A	-0.102864	0.0150959	9.5e-12	-0.0855	0.0457	0.0616595	46.4311	0.00840859		rs117733303	0.831195	0.444276	0.0613593	-0.0395862	1.70198	2.29606	0.961187	5.48477
SFA/TFA	ebi-a-GCST90092981	COPD/asthma/ILD related pneumonia or pneumonia derived septichaemia || id:finn-b-PULM_PNEUMONIA_SEPSIS	rs1229984	4	100239319	C	T	0.145346	0.0123135	3.7e-32	0.0195	0.0677	0.7734	139.33	0.0248149		rs1229984	0.134163	0.465785	0.77332	-0.778776	1.0471	1.14358	0.458967	2.84938
SFA/TFA	ebi-a-GCST90092981	COPD/asthma/ILD related pneumonia or pneumonia derived septichaemia || id:finn-b-PULM_PNEUMONIA_SEPSIS	rs12412743	10	114045333	T	C	-0.0323084	0.00545879	3.2e-09	0.0001	0.0133	0.9952	35.0298	0.00635697		rs12412743	-0.00309517	0.411658	0.994001	-0.809944	0.803754	0.99691	0.444883	2.23391
SFA/TFA	ebi-a-GCST90092981	COPD/asthma/ILD related pneumonia or pneumonia derived septichaemia || id:finn-b-PULM_PNEUMONIA_SEPSIS	rs1260326	2	27730940	C	T	-0.0553075	0.00416082	2.6e-40	-0.0234	0.0102	0.0217	176.689	0.0312607		rs1260326	0.423089	0.184423	0.0217837	0.0616191	0.784559	1.52667	1.06356	2.19144
SFA/TFA	ebi-a-GCST90092981	COPD/asthma/ILD related pneumonia or pneumonia derived septichaemia || id:finn-b-PULM_PNEUMONIA_SEPSIS	rs2495730	10	102361277	C	T	-0.0406095	0.00562953	5.4e-13	-0.0023	0.0133	0.8645	52.0369	0.00941423		rs2495730	0.056637	0.32751	0.862705	-0.585282	0.698556	1.05827	0.556949	2.01085
SFA/TFA	ebi-a-GCST90092981	COPD/asthma/ILD related pneumonia or pneumonia derived septichaemia || id:finn-b-PULM_PNEUMONIA_SEPSIS	rs261290	15	58678720	C	T	-0.0485282	0.00428895	1.1e-29	-0.0065	0.01	0.5146	128.023	0.0228471		rs261290	0.133943	0.206066	0.515692	-0.269946	0.537832	1.14333	0.763421	1.71229
SFA/TFA	ebi-a-GCST90092981	COPD/asthma/ILD related pneumonia or pneumonia derived septichaemia || id:finn-b-PULM_PNEUMONIA_SEPSIS	rs2642438	1	220970028	G	A	0.0465484	0.00446039	1.7e-25	-0.0078	0.0108	0.467599	108.909	0.0195026		rs2642438	-0.167568	0.232017	0.470158	-0.62232	0.287185	0.84572	0.536698	1.33267
SFA/TFA	ebi-a-GCST90092981	COPD/asthma/ILD related pneumonia or pneumonia derived septichaemia || id:finn-b-PULM_PNEUMONIA_SEPSIS	rs2792703	10	113931690	T	C	-0.0368602	0.00452677	3.9e-16	0.0153	0.0103	0.1381	66.3038	0.0119645		rs2792703	-0.415082	0.279434	0.137428	-0.962773	0.132609	0.660286	0.381833	1.1418
SFA/TFA	ebi-a-GCST90092981	COPD/asthma/ILD related pneumonia or pneumonia derived septichaemia || id:finn-b-PULM_PNEUMONIA_SEPSIS	rs2980888	8	126507308	C	T	-0.0511102	0.00443961	1.1e-30	-0.0052	0.011	0.6349	132.533	0.0236331		rs2980888	0.101741	0.215221	0.636408	-0.320093	0.523575	1.1071	0.726082	1.68805
SFA/TFA	ebi-a-GCST90092981	COPD/asthma/ILD related pneumonia or pneumonia derived septichaemia || id:finn-b-PULM_PNEUMONIA_SEPSIS	rs3130290	6	32174957	C	T	0.0317416	0.00415606	2.2e-14	0.0042	0.0105	0.6866	58.3303	0.0105408		rs3130290	0.132318	0.330796	0.689157	-0.516042	0.780679	1.14147	0.596878	2.18295
SFA/TFA	ebi-a-GCST90092981	COPD/asthma/ILD related pneumonia or pneumonia derived septichaemia || id:finn-b-PULM_PNEUMONIA_SEPSIS	rs35650232	19	49259973	G	T	-0.0313658	0.0051108	8.4e-10	-0.0125	0.0109	0.2521	37.6647	0.00683187		rs35650232	0.398523	0.347512	0.251469	-0.282601	1.07965	1.48962	0.753821	2.94364
SFA/TFA	ebi-a-GCST90092981	COPD/asthma/ILD related pneumonia or pneumonia derived septichaemia || id:finn-b-PULM_PNEUMONIA_SEPSIS	rs473224	15	58737341	G	T	-0.0423304	0.00583455	4e-13	-0.0335	0.0139	0.01563	52.6369	0.00952175		rs473224	0.791393	0.328369	0.0159494	0.14779	1.435	2.20647	1.15927	4.19963
SFA/TFA	ebi-a-GCST90092981	COPD/asthma/ILD related pneumonia or pneumonia derived septichaemia || id:finn-b-PULM_PNEUMONIA_SEPSIS	rs4810479	20	44545048	T	C	-0.0266002	0.0047008	1.5e-08	0.0092	0.0111	0.4075	32.0204	0.00581401		rs4810479	-0.345862	0.41729	0.407201	-1.16375	0.472027	0.70761	0.312313	1.60324
SFA/TFA	ebi-a-GCST90092981	COPD/asthma/ILD related pneumonia or pneumonia derived septichaemia || id:finn-b-PULM_PNEUMONIA_SEPSIS	rs55730499	6	161005610	T	C	-0.0735112	0.0075208	1.5e-22	-0.031	0.0232	0.1815	95.5386	0.0171494		rs55730499	0.421704	0.315598	0.181482	-0.196868	1.04028	1.52456	0.821299	2.83
SFA/TFA	ebi-a-GCST90092981	COPD/asthma/ILD related pneumonia or pneumonia derived septichaemia || id:finn-b-PULM_PNEUMONIA_SEPSIS	rs56017239	17	40989002	G	A	0.0605977	0.0110205	3.8e-08	0.0238	0.0328	0.4693	30.235	0.00549161		rs56017239	0.392754	0.541275	0.468078	-0.668144	1.45365	1.48105	0.512659	4.27871
SFA/TFA	ebi-a-GCST90092981	COPD/asthma/ILD related pneumonia or pneumonia derived septichaemia || id:finn-b-PULM_PNEUMONIA_SEPSIS	rs603424	10	102075479	A	G	0.0508101	0.00535379	2.3e-21	0.0102	0.0152	0.5039	90.0694	0.0161835		rs603424	0.200747	0.299153	0.502187	-0.385593	0.787088	1.22232	0.680048	2.19699
SFA/TFA	ebi-a-GCST90092981	COPD/asthma/ILD related pneumonia or pneumonia derived septichaemia || id:finn-b-PULM_PNEUMONIA_SEPSIS	rs6754311	2	136707982	C	T	-0.0266747	0.004603	6.8e-09	-0.0128	0.0099	0.1969	33.5828	0.00609598		rs6754311	0.479855	0.371138	0.196036	-0.247575	1.20729	1.61584	0.780691	3.3444
SFA/TFA	ebi-a-GCST90092981	COPD/asthma/ILD related pneumonia or pneumonia derived septichaemia || id:finn-b-PULM_PNEUMONIA_SEPSIS	rs73045691	19	45440529	A	G	-0.0255452	0.00464241	3.7e-08	-0.0011	0.0102	0.9152	30.2783	0.00549944		rs73045691	0.0430609	0.399292	0.91412	-0.739552	0.825674	1.044	0.477328	2.28342
SFA/TFA	ebi-a-GCST90092981	COPD/asthma/ILD related pneumonia or pneumonia derived septichaemia || id:finn-b-PULM_PNEUMONIA_SEPSIS	rs738408	22	44324730	T	C	-0.0465313	0.004938	4.4e-21	-0.0301	0.0116	0.00940199	88.7949	0.0159582		rs738408	0.646876	0.249295	0.00946384	0.158259	1.13549	1.90957	1.17147	3.11271

## Sheet: STable 2 SNPs for MUFA and COPD
Exposure	Exposure_ID	Outcome_ID	SNP	Chr	Position	EA	OA	Exposure			Outcome			F_statistics	R2		harmonized
								Beta	SE	P-value	Beta	SE	P-value				SNP	b	se	p	lo_ci	up_ci	or	or_lci95	or_uci95
MUFA/TFA	ebi-a-GCST90092929	COPD || id:finn-b-J10_COPD	rs10455872	6	161010118	G	A	-0.129439	0.00732739	7.8001e-70	-0.0717	0.0444	0.1067	312.055	0.117398		rs10455872	0.553929	0.343019	0.10634	-0.118388	1.22625	1.74008	0.888351	3.40841
MUFA/TFA	ebi-a-GCST90092929	COPD || id:finn-b-J10_COPD	rs10750766	11	65473798	A	C	0.0286254	0.00434889	4.60045e-11	0.0195	0.0211	0.3534	43.3258	0.0181327		rs10750766	0.681213	0.737108	0.355397	-0.763518	2.12594	1.97627	0.466024	8.38081
MUFA/TFA	ebi-a-GCST90092929	COPD || id:finn-b-J10_COPD	rs11207994	1	63047987	T	C	-0.0554569	0.00414303	7.29962e-41	0.0031	0.0211	0.8839	179.174	0.070954		rs11207994	-0.0558993	0.380476	0.883196	-0.801632	0.689833	0.945634	0.448596	1.99338
MUFA/TFA	ebi-a-GCST90092929	COPD || id:finn-b-J10_COPD	rs11235	3	52745087	C	T	0.0236933	0.00396561	2.30001e-09	-0.0122	0.0187	0.515	35.6969	0.0149878		rs11235	-0.514913	0.789253	0.514139	-2.06185	1.03202	0.597552	0.127219	2.80673
MUFA/TFA	ebi-a-GCST90092929	COPD || id:finn-b-J10_COPD	rs1128249	2	165528624	T	G	-0.0365782	0.00404952	1.69981e-19	0.0185	0.0195	0.3446	81.5901	0.0336089		rs1128249	-0.505766	0.533104	0.342764	-1.55065	0.539119	0.603044	0.21211	1.7145
MUFA/TFA	ebi-a-GCST90092929	COPD || id:finn-b-J10_COPD	rs11429307	5	55857025	GT	G	0.0453101	0.00504219	2.60016e-19	-0.0176	0.0271	0.517299	80.7517	0.0332751		rs11429307	-0.388434	0.598101	0.51605	-1.56071	0.783843	0.678118	0.209987	2.18987
MUFA/TFA	ebi-a-GCST90092929	COPD || id:finn-b-J10_COPD	rs11644601	16	15172118	C	T	-0.0706378	0.00434554	1.99986e-59	-0.0371	0.0205	0.0707001	264.233	0.101228		rs11644601	0.525215	0.290213	0.0703336	-0.0436027	1.09403	1.69082	0.957334	2.98629
MUFA/TFA	ebi-a-GCST90092929	COPD || id:finn-b-J10_COPD	rs116843064	19	8429323	A	G	-0.2204	0.0141877	1.99986e-54	0.1396	0.057	0.0142099	241.323	0.0932699		rs116843064	-0.633394	0.258621	0.0143205	-1.14029	-0.126497	0.530787	0.319726	0.881177
MUFA/TFA	ebi-a-GCST90092929	COPD || id:finn-b-J10_COPD	rs117733303	6	160922870	G	A	-0.204486	0.0146596	3.19963e-44	-0.1049	0.0883	0.2353	194.573	0.0765851		rs117733303	0.512994	0.431814	0.234835	-0.333363	1.35935	1.67028	0.71651	3.89366
MUFA/TFA	ebi-a-GCST90092929	COPD || id:finn-b-J10_COPD	rs11940694	4	39414993	G	A	0.0232844	0.0040727	1.09999e-08	0.0341	0.0195	0.0797903	32.6863	0.0137411		rs11940694	1.4645	0.837471	0.0803398	-0.176943	3.10594	4.32538	0.837828	22.3302
MUFA/TFA	ebi-a-GCST90092929	COPD || id:finn-b-J10_COPD	rs12212146	6	161125454	C	T	0.0585156	0.00773937	4.00037e-14	-0.0566	0.0389	0.1459	57.1652	0.0237871		rs12212146	-0.967263	0.66478	0.145666	-2.27023	0.335705	0.380122	0.103288	1.39893
MUFA/TFA	ebi-a-GCST90092929	COPD || id:finn-b-J10_COPD	rs1260326	2	27730940	C	T	-0.0880817	0.00403978	2.09894e-105	-0.0222	0.0195	0.254	475.396	0.168494		rs1260326	0.252039	0.221385	0.254928	-0.181877	0.685954	1.28665	0.833704	1.98567
MUFA/TFA	ebi-a-GCST90092929	COPD || id:finn-b-J10_COPD	rs13107325	4	103188709	T	C	0.0432974	0.00753796	9.29994e-09	0.0129	0.079	0.8706	32.9926	0.0138681		rs13107325	0.297939	1.82459	0.870289	-3.27826	3.87414	1.34708	0.0376939	48.1411
MUFA/TFA	ebi-a-GCST90092929	COPD || id:finn-b-J10_COPD	rs13108218	4	3443931	G	A	-0.0305164	0.00409307	8.9002e-14	0.0037	0.0199	0.8544	55.5864	0.0231453		rs13108218	-0.121246	0.652108	0.8525	-1.39938	1.15689	0.885816	0.24675	3.18002
MUFA/TFA	ebi-a-GCST90092929	COPD || id:finn-b-J10_COPD	rs1365297	1	93858292	G	A	-0.0284374	0.00510367	2.5e-08	0.0482	0.024	0.0452095	31.0466	0.117398		rs1365297	-1.69495	0.843959	0.0446079	-3.34911	-0.0407914	0.183608	0.0351156	0.960029
MUFA/TFA	ebi-a-GCST90092929	COPD || id:finn-b-J10_COPD	rs139110024	16	15419784	T	G	0.0688616	0.0111867	7.49998e-10	0.1105	0.0668	0.0983105	37.8922	0.0181327		rs139110024	1.60467	0.970062	0.0980886	-0.296653	3.50599	4.97621	0.743302	33.3144
MUFA/TFA	ebi-a-GCST90092929	COPD || id:finn-b-J10_COPD	rs1408	4	88057353	A	G	0.0277559	0.00401263	4.60045e-12	0.0042	0.0186	0.8234	47.8467	0.070954		rs1408	0.151319	0.670128	0.821352	-1.16213	1.46477	1.16337	0.312819	4.32655
MUFA/TFA	ebi-a-GCST90092929	COPD || id:finn-b-J10_COPD	rs141469619	11	116714293	G	A	0.265559	0.0208558	3.90032e-37	0.1444	0.1538	0.348	162.132	0.0149878		rs141469619	0.543759	0.579156	0.347792	-0.591386	1.6789	1.72247	0.553559	5.35968
MUFA/TFA	ebi-a-GCST90092929	COPD || id:finn-b-J10_COPD	rs150844304	15	43726625	C	A	0.125859	0.0125196	8.9002e-24	-0.041	0.1335	0.759	101.062	0.0336089		rs150844304	-0.325761	1.06071	0.758755	-2.40475	1.75323	0.721977	0.0902877	5.77323
MUFA/TFA	ebi-a-GCST90092929	COPD || id:finn-b-J10_COPD	rs174564	11	61588305	G	A	0.19826	0.00413666	1e-200	-0.0168	0.0188	0.3713	2297.05	0.0332751		rs174564	-0.0847372	0.094825	0.371527	-0.270594	0.10112	0.918754	0.762926	1.10641
MUFA/TFA	ebi-a-GCST90092929	COPD || id:finn-b-J10_COPD	rs1801689	17	64210580	C	A	-0.0714073	0.0115046	5.39995e-10	0.0265	0.0967	0.784401	38.525	0.101228		rs1801689	-0.371111	1.3542	0.784051	-3.02535	2.28313	0.689968	0.0485409	9.80731
MUFA/TFA	ebi-a-GCST90092929	COPD || id:finn-b-J10_COPD	rs2304128	19	19746151	T	G	-0.045341	0.00737952	8e-10	0.0041	0.035	0.9065	37.7508	0.0932699		rs2304128	-0.0904259	0.771928	0.906747	-1.60341	1.42255	0.913542	0.20121	4.1477
MUFA/TFA	ebi-a-GCST90092929	COPD || id:finn-b-J10_COPD	rs2642438	1	220970028	G	A	-0.0316508	0.00433057	2.70023e-13	-0.0123	0.0206	0.5499	53.417	0.0765851		rs2642438	0.388616	0.650852	0.550449	-0.887055	1.66429	1.47494	0.411867	5.2819
MUFA/TFA	ebi-a-GCST90092929	COPD || id:finn-b-J10_COPD	rs283814	19	45389224	G	A	0.0538255	0.00737802	2.99985e-13	0.0235	0.0438	0.5919	53.2226	0.0137411		rs283814	0.436596	0.813741	0.591593	-1.15834	2.03153	1.54743	0.314008	7.62573
MUFA/TFA	ebi-a-GCST90092929	COPD || id:finn-b-J10_COPD	rs2925979	16	81534790	C	T	-0.0295931	0.00431041	6.59933e-12	-0.0294	0.0198	0.138	47.135	0.0237871		rs2925979	0.993475	0.669075	0.137584	-0.317912	2.30486	2.7006	0.727667	10.0228
MUFA/TFA	ebi-a-GCST90092929	COPD || id:finn-b-J10_COPD	rs2972140	2	227104111	C	T	0.0371855	0.00413706	2.49977e-19	0.0201	0.0193	0.2967	80.7911	0.168494		rs2972140	0.540533	0.51902	0.297666	-0.476745	1.55781	1.71692	0.620801	4.74842
MUFA/TFA	ebi-a-GCST90092929	COPD || id:finn-b-J10_COPD	rs3019621	11	61807783	C	T	0.0311412	0.00473182	4.70002e-11	-0.0064	0.0247	0.7957	43.3126	0.0138681		rs3019621	-0.205516	0.793161	0.795551	-1.76011	1.34908	0.814227	0.172026	3.85388
MUFA/TFA	ebi-a-GCST90092929	COPD || id:finn-b-J10_COPD	rs34634128	3	136322265	GT	G	0.0302059	0.00452682	2.49977e-11	-0.0186	0.0256	0.467	44.5243	0.0231453		rs34634128	-0.615774	0.847517	0.467494	-2.27691	1.04536	0.540223	0.102601	2.84442
MUFA/TFA	ebi-a-GCST90092929	COPD || id:finn-b-J10_COPD	rs35163364	7	128732786	T	C	-0.0238538	0.0040061	2.59998e-09	0.0298	0.0201	0.1373	35.4545	0.0130608		rs35163364	-1.24928	0.842633	0.138184	-2.90084	0.402284	0.286712	0.0549772	1.49524
MUFA/TFA	ebi-a-GCST90092929	COPD || id:finn-b-J10_COPD	rs4704834	5	156443066	G	A	0.0282772	0.004127	7.29962e-12	0.009	0.0198	0.6511	46.9466	0.0158948		rs4704834	0.318278	0.700211	0.649436	-1.05414	1.69069	1.37476	0.348494	5.42323
MUFA/TFA	ebi-a-GCST90092929	COPD || id:finn-b-J10_COPD	rs56257534	4	171521999	T	C	-0.028794	0.00463599	5.30005e-10	0.0188	0.0247	0.4456	38.5762	0.019987		rs56257534	-0.652914	0.857818	0.446577	-2.33424	1.02841	0.520527	0.0968844	2.79661
MUFA/TFA	ebi-a-GCST90092929	COPD || id:finn-b-J10_COPD	rs563296	10	99772404	A	G	0.0243088	0.00397826	9.90011e-10	0.0366	0.0186	0.0496901	37.3371	0.0646414		rs563296	1.50563	0.765155	0.0490977	0.00592378	3.00533	4.50698	1.00594	20.1929
MUFA/TFA	ebi-a-GCST90092929	COPD || id:finn-b-J10_COPD	rs603424	10	102075479	A	G	-0.0489882	0.00520289	4.70002e-21	-0.0547	0.029	0.0594497	88.653	0.0412986		rs603424	1.1166	0.591979	0.0592671	-0.043684	2.27687	3.05444	0.957256	9.74617
MUFA/TFA	ebi-a-GCST90092929	COPD || id:finn-b-J10_COPD	rs62117489	19	8442202	A	C	-0.0522453	0.00858963	1.2e-09	-0.0027	0.0505	0.9573	36.9952	0.494724		rs62117489	0.0516793	0.966594	0.957361	-1.84285	1.9462	1.05304	0.158366	7.00206
MUFA/TFA	ebi-a-GCST90092929	COPD || id:finn-b-J10_COPD	rs632057	6	139834012	G	T	-0.0281093	0.00408932	6.20012e-12	0.0342	0.0188	0.0682103	47.2496	0.016156		rs632057	-1.21668	0.668818	0.0688887	-2.52756	0.0942037	0.296212	0.0798535	1.09878
MUFA/TFA	ebi-a-GCST90092929	COPD || id:finn-b-J10_COPD	rs676210	2	21231524	A	G	-0.0750024	0.00487347	1.9002e-53	-0.0041	0.021	0.8448	236.85	0.0158364		rs676210	0.0546649	0.279991	0.845207	-0.494118	0.603447	1.05619	0.610109	1.82841
MUFA/TFA	ebi-a-GCST90092929	COPD || id:finn-b-J10_COPD	rs67981690	12	21343886	G	A	0.0369237	0.00592957	4.79999e-10	-0.0243	0.0237	0.3047	38.7761	0.0222621		rs67981690	-0.658114	0.641864	0.305214	-1.91617	0.59994	0.517827	0.14717	1.82201
MUFA/TFA	ebi-a-GCST90092929	COPD || id:finn-b-J10_COPD	rs7140110	13	114544024	C	T	0.0239699	0.0043214	2.90001e-08	-0.0097	0.0208	0.640301	30.7669	0.0221829		rs7140110	-0.404674	0.867755	0.640968	-2.10547	1.29613	0.667194	0.121788	3.65511
MUFA/TFA	ebi-a-GCST90092929	COPD || id:finn-b-J10_COPD	rs72555385	7	73123473	G	A	0.0645712	0.00918104	1.99986e-12	0.0656	0.0623	0.2924	49.4645	0.0196956		rs72555385	1.01593	0.964826	0.292355	-0.875127	2.90699	2.76194	0.416809	18.3017
MUFA/TFA	ebi-a-GCST90092929	COPD || id:finn-b-J10_COPD	rs72836561	17	41926126	T	C	0.117198	0.0113317	4.49987e-25	0.0908	0.0529	0.0859805	106.967	0.0332908		rs72836561	0.774757	0.451373	0.0860804	-0.109934	1.65945	2.17007	0.895894	5.25641
MUFA/TFA	ebi-a-GCST90092929	COPD || id:finn-b-J10_COPD	rs7679	20	44576502	C	T	0.0569608	0.00509203	4.79954e-29	-0.0214	0.026	0.4111	125.133	0.0181273		rs7679	-0.375697	0.456454	0.410464	-1.27035	0.518953	0.68681	0.280734	1.68027
MUFA/TFA	ebi-a-GCST90092929	COPD || id:finn-b-J10_COPD	rs7704383	5	78602472	T	C	0.0232397	0.00399816	6.19998e-09	0.0004	0.0186	0.9809	33.7863	0.018625		rs7704383	0.0172119	0.800355	0.982843	-1.55148	1.58591	1.01736	0.211933	4.88372
MUFA/TFA	ebi-a-GCST90092929	COPD || id:finn-b-J10_COPD	rs7772305	6	31328886	G	A	0.0270665	0.00450704	1.89998e-09	-0.0016	0.0216	0.9419	36.0646	0.0148875		rs7772305	-0.0591137	0.798034	0.940951	-1.62326	1.50503	0.9426	0.197254	4.50431
MUFA/TFA	ebi-a-GCST90092929	COPD || id:finn-b-J10_COPD	rs78058190	2	219699999	A	G	0.0729115	0.0102316	1e-12	-0.0224	0.0342	0.5128	50.7814	0.0196184		rs78058190	-0.307222	0.469062	0.512487	-1.22658	0.612139	0.735487	0.293293	1.84437
MUFA/TFA	ebi-a-GCST90092929	COPD || id:finn-b-J10_COPD	rs7924036	10	65191645	T	G	-0.0453884	0.00395433	1.69981e-30	-0.0121	0.0186	0.5142	131.748	0.0161771		rs7924036	0.266588	0.409796	0.515345	-0.536613	1.06979	1.3055	0.584725	2.91476
MUFA/TFA	ebi-a-GCST90092929	COPD || id:finn-b-J10_COPD	rs9271573	6	32590501	C	A	0.0309673	0.0040228	1.39991e-14	0.0435	0.0207	0.0355099	59.2584	0.0156656		rs9271573	1.40471	0.668447	0.0356015	0.0945513	2.71486	4.07434	1.09917	15.1026
MUFA/TFA	ebi-a-GCST90092929	COPD || id:finn-b-J10_COPD	rs9910747	17	17433959	C	A	0.045315	0.00819683	3.2e-08	-0.0325	0.0346	0.3478	30.5627	0.0364124		rs9910747	-0.717202	0.763544	0.347573	-2.21375	0.779345	0.488116	0.10929	2.18004
MUFA/TFA	ebi-a-GCST90092929	COPD || id:finn-b-J10_COPD	rs998584	6	43757896	A	C	0.0274841	0.00395781	3.80014e-12	-0.0344	0.0187	0.0654802	48.2229	0.0155244		rs998584	-1.25163	0.680393	0.0658311	-2.5852	0.0819383	0.286037	0.0753807	1.08539
MUFA/TFA	ebi-a-GCST90092929	COPD, hospital admissions || id:finn-b-COPD_HOSPITAL	rs10455872	6	161010118	G	A	-0.129439	0.00732739	7.8e-70	-0.0775	0.0456	0.08908	312.055	0.0197425		rs10455872	0.598738	0.352289	0.0892135	-0.0917498	1.28923	1.81982	0.912333	3.62997
MUFA/TFA	ebi-a-GCST90092929	COPD, hospital admissions || id:finn-b-COPD_HOSPITAL	rs1047964	11	117156893	T	G	-0.229365	0.0200834	3.3e-30	-0.0427	0.0968	0.6592	130.431	0.0916996		rs1047964	0.186166	0.422035	0.659129	-0.641022	1.01335	1.20462	0.526754	2.75483
MUFA/TFA	ebi-a-GCST90092929	COPD, hospital admissions || id:finn-b-COPD_HOSPITAL	rs10750766	11	65473798	A	C	0.0286254	0.00434889	4.6e-11	0.0112	0.0216	0.604999	43.3258	0.0162596		rs10750766	0.391261	0.754575	0.604097	-1.08771	1.87023	1.47884	0.336989	6.48977
MUFA/TFA	ebi-a-GCST90092929	COPD, hospital admissions || id:finn-b-COPD_HOSPITAL	rs11207994	1	63047987	T	C	-0.0554569	0.00414303	7.3e-41	0.0044	0.0216	0.8392	179.174	0.0129446		rs11207994	-0.0793409	0.389492	0.838585	-0.842745	0.684063	0.923725	0.430527	1.98191
MUFA/TFA	ebi-a-GCST90092929	COPD, hospital admissions || id:finn-b-COPD_HOSPITAL	rs11235	3	52745087	C	T	0.0236933	0.00396561	2.3e-09	-0.0106	0.0192	0.5822	35.6969	0.0206489		rs11235	-0.447384	0.810356	0.580891	-2.03568	1.14091	0.639298	0.130592	3.12963
MUFA/TFA	ebi-a-GCST90092929	COPD, hospital admissions || id:finn-b-COPD_HOSPITAL	rs1128249	2	165528624	T	G	-0.0365782	0.00404952	1.7e-19	0.0201	0.02	0.3146	81.5901	0.0436065		rs1128249	-0.549508	0.546774	0.314897	-1.62118	0.522169	0.577234	0.197664	1.68568
MUFA/TFA	ebi-a-GCST90092929	COPD, hospital admissions || id:finn-b-COPD_HOSPITAL	rs11429307	5	55857025	GT	G	0.0453101	0.00504219	2.6e-19	-0.0076	0.0278	0.785199	80.7517	0.0506369		rs11429307	-0.167733	0.61355	0.78456	-1.37029	1.03482	0.84558	0.254033	2.81461
MUFA/TFA	ebi-a-GCST90092929	COPD, hospital admissions || id:finn-b-COPD_HOSPITAL	rs11644601	16	15172118	C	T	-0.0706378	0.00434554	2e-59	-0.028	0.021	0.1831	264.233	0.014197		rs11644601	0.396388	0.297291	0.182422	-0.186303	0.979079	1.48645	0.830022	2.662
MUFA/TFA	ebi-a-GCST90092929	COPD, hospital admissions || id:finn-b-COPD_HOSPITAL	rs116843064	19	8429323	A	G	-0.2204	0.0141877	2e-54	0.1601	0.0585	0.00619798	241.323	0.0151398		rs116843064	-0.726407	0.265426	0.0062049	-1.24664	-0.206171	0.483644	0.287468	0.813694
MUFA/TFA	ebi-a-GCST90092929	COPD, hospital admissions || id:finn-b-COPD_HOSPITAL	rs117733303	6	160922870	G	A	-0.204486	0.0146596	3.2e-44	-0.121	0.0905	0.1812	194.573	0.021187		rs117733303	0.591728	0.442573	0.181217	-0.275716	1.45917	1.80711	0.759029	4.30239
MUFA/TFA	ebi-a-GCST90092929	COPD, hospital admissions || id:finn-b-COPD_HOSPITAL	rs11940694	4	39414993	G	A	0.0232844	0.0040727	1.1e-08	0.037	0.02	0.0644303	32.6863	0.0531716		rs11940694	1.58905	0.858944	0.0643135	-0.0944839	3.27258	4.89908	0.909842	26.3792
MUFA/TFA	ebi-a-GCST90092929	COPD, hospital admissions || id:finn-b-COPD_HOSPITAL	rs12212146	6	161125454	C	T	0.0585156	0.00773937	4e-14	-0.0425	0.0399	0.286	57.1652	0.0246366		rs12212146	-0.726302	0.681869	0.286802	-2.06277	0.610162	0.483694	0.127102	1.84073
MUFA/TFA	ebi-a-GCST90092929	COPD, hospital admissions || id:finn-b-COPD_HOSPITAL	rs1260326	2	27730940	C	T	-0.0880817	0.00403978	2.1e-105	-0.018	0.02	0.3676	475.396	0.0128598		rs1260326	0.204356	0.227062	0.36812	-0.240686	0.649397	1.22673	0.786089	1.91439
MUFA/TFA	ebi-a-GCST90092929	COPD, hospital admissions || id:finn-b-COPD_HOSPITAL	rs13107325	4	103188709	T	C	0.0432974	0.00753796	9.3e-09	-0.0098	0.0806	0.9034	32.9926	0.020141		rs13107325	-0.226342	1.86154	0.903225	-3.87497	3.42228	0.797446	0.020755	30.6393
MUFA/TFA	ebi-a-GCST90092929	COPD, hospital admissions || id:finn-b-COPD_HOSPITAL	rs13108218	4	3443931	G	A	-0.0305164	0.00409307	8.9e-14	0.0052	0.0204	0.7982	55.5864	0.117398		rs13108218	-0.1704	0.668493	0.798799	-1.48065	1.13985	0.843327	0.227491	3.12629
MUFA/TFA	ebi-a-GCST90092929	COPD, hospital admissions || id:finn-b-COPD_HOSPITAL	rs1365297	1	93858292	G	A	-0.0284374	0.00510367	2.5e-08	0.0378	0.0246	0.1248	31.0466	0.052668		rs1365297	-1.32924	0.865058	0.124395	-3.02475	0.366278	0.26468	0.04857	1.44236
MUFA/TFA	ebi-a-GCST90092929	COPD, hospital admissions || id:finn-b-COPD_HOSPITAL	rs139110024	16	15419784	T	G	0.0688616	0.0111867	7.5e-10	0.1071	0.0686	0.1185	37.8922	0.0181327		rs139110024	1.55529	0.996201	0.118471	-0.397261	3.50785	4.73648	0.672159	33.3764
MUFA/TFA	ebi-a-GCST90092929	COPD, hospital admissions || id:finn-b-COPD_HOSPITAL	rs1408	4	88057353	A	G	0.0277559	0.00401263	4.6e-12	0.0126	0.0191	0.507399	47.8467	0.070954		rs1408	0.453958	0.688142	0.509455	-0.894801	1.80272	1.57453	0.408689	6.0661
MUFA/TFA	ebi-a-GCST90092929	COPD, hospital admissions || id:finn-b-COPD_HOSPITAL	rs141469619	11	116714293	G	A	0.265559	0.0208558	3.9e-37	0.112	0.1579	0.4779	162.132	0.0149878		rs141469619	0.421752	0.594595	0.478132	-0.743654	1.58716	1.52463	0.475374	4.88983
MUFA/TFA	ebi-a-GCST90092929	COPD, hospital admissions || id:finn-b-COPD_HOSPITAL	rs150844304	15	43726625	C	A	0.125859	0.0125196	8.9e-24	-0.0032	0.1381	0.9814	101.062	0.0336089		rs150844304	-0.0254253	1.09726	0.981513	-2.17605	2.1252	0.974895	0.113488	8.3746
MUFA/TFA	ebi-a-GCST90092929	COPD, hospital admissions || id:finn-b-COPD_HOSPITAL	rs174564	11	61588305	G	A	0.19826	0.00413666	1e-200	-0.0139	0.0193	0.4714	2297.05	0.0332751		rs174564	-0.07011	0.0973469	0.471397	-0.26091	0.12069	0.932291	0.77035	1.12828
MUFA/TFA	ebi-a-GCST90092929	COPD, hospital admissions || id:finn-b-COPD_HOSPITAL	rs1801689	17	64210580	C	A	-0.0714073	0.0115046	5.4e-10	0.0406	0.099	0.6817	38.525	0.101228		rs1801689	-0.568569	1.38641	0.681732	-3.28594	2.1488	0.566335	0.0374055	8.57456
MUFA/TFA	ebi-a-GCST90092929	COPD, hospital admissions || id:finn-b-COPD_HOSPITAL	rs2304128	19	19746151	T	G	-0.045341	0.00737952	8e-10	-0.0012	0.0359	0.9737	37.7508	0.0932699		rs2304128	0.0264661	0.791778	0.973335	-1.52542	1.57835	1.02682	0.21753	4.84696
MUFA/TFA	ebi-a-GCST90092929	COPD, hospital admissions || id:finn-b-COPD_HOSPITAL	rs2642438	1	220970028	G	A	-0.0316508	0.00433057	2.7e-13	-0.0072	0.0211	0.732	53.417	0.0765851		rs2642438	0.227482	0.66665	0.732929	-1.07915	1.53412	1.25544	0.339884	4.63722
MUFA/TFA	ebi-a-GCST90092929	COPD, hospital admissions || id:finn-b-COPD_HOSPITAL	rs283814	19	45389224	G	A	0.0538255	0.00737802	3e-13	0.0243	0.0448	0.587801	53.2226	0.0137411		rs283814	0.451459	0.832319	0.587536	-1.17989	2.0828	1.5706	0.307314	8.02695
MUFA/TFA	ebi-a-GCST90092929	COPD, hospital admissions || id:finn-b-COPD_HOSPITAL	rs2925979	16	81534790	C	T	-0.0295931	0.00431041	6.6e-12	-0.0253	0.0203	0.2143	47.135	0.0237871		rs2925979	0.854929	0.685971	0.212652	-0.489574	2.19943	2.35121	0.612888	9.01989
MUFA/TFA	ebi-a-GCST90092929	COPD, hospital admissions || id:finn-b-COPD_HOSPITAL	rs2972140	2	227104111	C	T	0.0371855	0.00413706	2.5e-19	0.0302	0.0198	0.1257	80.7911	0.168494		rs2972140	0.812145	0.532466	0.127196	-0.231488	1.85578	2.25273	0.793352	6.39667
MUFA/TFA	ebi-a-GCST90092929	COPD, hospital admissions || id:finn-b-COPD_HOSPITAL	rs3019621	11	61807783	C	T	0.0311412	0.00473182	4.7e-11	-0.0116	0.0253	0.6479	43.3126	0.0138681		rs3019621	-0.372497	0.812429	0.646595	-1.96486	1.21986	0.689012	0.140176	3.38672
MUFA/TFA	ebi-a-GCST90092929	COPD, hospital admissions || id:finn-b-COPD_HOSPITAL	rs34634128	3	136322265	GT	G	0.0302059	0.00452682	2.5e-11	-0.0258	0.0263	0.326	44.5243	0.0231453		rs34634128	-0.854138	0.870691	0.326598	-2.56069	0.852416	0.42565	0.0772513	2.34531
MUFA/TFA	ebi-a-GCST90092929	COPD, hospital admissions || id:finn-b-COPD_HOSPITAL	rs35163364	7	128732786	T	C	-0.0238538	0.0040061	2.6e-09	0.0369	0.0206	0.0725504	35.4545	0.0130608		rs35163364	-1.54692	0.863594	0.0732512	-3.23957	0.145721	0.212902	0.0391808	1.15687
MUFA/TFA	ebi-a-GCST90092929	COPD, hospital admissions || id:finn-b-COPD_HOSPITAL	rs4704834	5	156443066	G	A	0.0282772	0.004127	7.3e-12	0.0002	0.0203	0.994	46.9466	0.0158948		rs4704834	0.00707284	0.717893	0.992139	-1.4	1.41414	1.0071	0.246598	4.11296
MUFA/TFA	ebi-a-GCST90092929	COPD, hospital admissions || id:finn-b-COPD_HOSPITAL	rs56257534	4	171521999	T	C	-0.028794	0.00463599	5.3e-10	0.015	0.0253	0.552699	38.5762	0.019987		rs56257534	-0.520942	0.878655	0.553258	-2.24311	1.20122	0.593961	0.106128	3.32418
MUFA/TFA	ebi-a-GCST90092929	COPD, hospital admissions || id:finn-b-COPD_HOSPITAL	rs563296	10	99772404	A	G	0.0243088	0.00397826	9.9e-10	0.0338	0.0191	0.0772503	37.3371	0.0646414		rs563296	1.39044	0.785724	0.0767882	-0.149575	2.93046	4.01663	0.861073	18.7363
MUFA/TFA	ebi-a-GCST90092929	COPD, hospital admissions || id:finn-b-COPD_HOSPITAL	rs603424	10	102075479	A	G	-0.0489882	0.00520289	4.7e-21	-0.0661	0.0297	0.02635	88.653	0.0412986		rs603424	1.3493	0.606268	0.0260417	0.161018	2.53759	3.85474	1.17471	12.6492
MUFA/TFA	ebi-a-GCST90092929	COPD, hospital admissions || id:finn-b-COPD_HOSPITAL	rs62117489	19	8442202	A	C	-0.0522453	0.00858963	1.2e-09	0.0085	0.0519	0.8702	36.9952	0.494724		rs62117489	-0.162694	0.993391	0.869907	-2.10974	1.78435	0.849851	0.121269	5.95572
MUFA/TFA	ebi-a-GCST90092929	COPD, hospital admissions || id:finn-b-COPD_HOSPITAL	rs632057	6	139834012	G	T	-0.0281093	0.00408932	6.2e-12	0.0308	0.0192	0.1093	47.2496	0.016156		rs632057	-1.09572	0.683048	0.108677	-2.4345	0.243051	0.334298	0.0876418	1.27513
MUFA/TFA	ebi-a-GCST90092929	COPD, hospital admissions || id:finn-b-COPD_HOSPITAL	rs676210	2	21231524	A	G	-0.0750024	0.00487347	1.9e-53	-0.0031	0.0216	0.887	236.85	0.0158364		rs676210	0.041332	0.287991	0.885881	-0.52313	0.605794	1.0422	0.592663	1.83271
MUFA/TFA	ebi-a-GCST90092929	COPD, hospital admissions || id:finn-b-COPD_HOSPITAL	rs67981690	12	21343886	G	A	0.0369237	0.00592957	4.8e-10	-0.021	0.0243	0.3882	38.7761	0.0222621		rs67981690	-0.56874	0.658114	0.387479	-1.85864	0.721163	0.566238	0.155884	2.05682
MUFA/TFA	ebi-a-GCST90092929	COPD, hospital admissions || id:finn-b-COPD_HOSPITAL	rs7140110	13	114544024	C	T	0.0239699	0.0043214	2.9e-08	-0.0053	0.0214	0.8047	30.7669	0.0221829		rs7140110	-0.221111	0.892786	0.804395	-1.97097	1.52875	0.801628	0.139321	4.61241
MUFA/TFA	ebi-a-GCST90092929	COPD, hospital admissions || id:finn-b-COPD_HOSPITAL	rs72555385	7	73123473	G	A	0.0645712	0.00918104	2e-12	0.0854	0.0637	0.1804	49.4645	0.0196956		rs72555385	1.32257	0.986508	0.180031	-0.610984	3.25613	3.75306	0.542816	25.9488
MUFA/TFA	ebi-a-GCST90092929	COPD, hospital admissions || id:finn-b-COPD_HOSPITAL	rs72836561	17	41926126	T	C	0.117198	0.0113317	4.5e-25	0.0859	0.0542	0.1135	106.967	0.0332908		rs72836561	0.732948	0.462465	0.112996	-0.173484	1.63938	2.08121	0.84073	5.15197
MUFA/TFA	ebi-a-GCST90092929	COPD, hospital admissions || id:finn-b-COPD_HOSPITAL	rs7679	20	44576502	C	T	0.0569608	0.00509203	4.8e-29	-0.0104	0.0266	0.6968	125.133	0.0181273		rs7679	-0.182582	0.466988	0.695814	-1.09788	0.732714	0.833117	0.333578	2.08072
MUFA/TFA	ebi-a-GCST90092929	COPD, hospital admissions || id:finn-b-COPD_HOSPITAL	rs7704383	5	78602472	T	C	0.0232397	0.00399816	6.2e-09	-0.0041	0.0191	0.831	33.7863	0.018625		rs7704383	-0.176422	0.821869	0.830033	-1.78729	1.43444	0.838264	0.167414	4.1973
MUFA/TFA	ebi-a-GCST90092929	COPD, hospital admissions || id:finn-b-COPD_HOSPITAL	rs7772305	6	31328886	G	A	0.0270665	0.00450704	1.9e-09	0.0065	0.0221	0.768199	36.0646	0.0148875		rs7772305	0.240149	0.816507	0.768668	-1.36021	1.8405	1.27144	0.256608	6.29971
MUFA/TFA	ebi-a-GCST90092929	COPD, hospital admissions || id:finn-b-COPD_HOSPITAL	rs78058190	2	219699999	A	G	0.0729115	0.0102316	1e-12	-0.0247	0.035	0.480799	50.7814	0.0196184		rs78058190	-0.338767	0.480034	0.480366	-1.27963	0.6021	0.712649	0.278139	1.82595
MUFA/TFA	ebi-a-GCST90092929	COPD, hospital admissions || id:finn-b-COPD_HOSPITAL	rs7924036	10	65191645	T	G	-0.0453884	0.00395433	1.7e-30	-0.0144	0.019	0.4486	131.748	0.0161771		rs7924036	0.317262	0.418609	0.448514	-0.503212	1.13774	1.37336	0.604585	3.1197
MUFA/TFA	ebi-a-GCST90092929	COPD, hospital admissions || id:finn-b-COPD_HOSPITAL	rs9271573	6	32590501	C	A	0.0309673	0.0040228	1.4e-14	0.0467	0.0212	0.0277498	59.2584	0.0156656		rs9271573	1.50804	0.684593	0.0276067	0.16624	2.84984	4.51788	1.18086	17.2851
MUFA/TFA	ebi-a-GCST90092929	COPD, hospital admissions || id:finn-b-COPD_HOSPITAL	rs9910747	17	17433959	C	A	0.045315	0.00819683	3.2e-08	-0.0115	0.0356	0.745399	30.5627	0.0364124		rs9910747	-0.253779	0.785612	0.74667	-1.79358	1.28602	0.775863	0.166364	3.61836
MUFA/TFA	ebi-a-GCST90092929	COPD, hospital admissions || id:finn-b-COPD_HOSPITAL	rs998584	6	43757896	A	C	0.0274841	0.00395781	3.8e-12	-0.0258	0.0192	0.1787	48.2229	0.0155244		rs998584	-0.938725	0.698586	0.179029	-2.30795	0.430503	0.391126	0.0994647	1.53803
MUFA/TFA	ebi-a-GCST90092929	COPD/asthma related infections || id:finn-b-COPD_ASTHMA_INFECTIONS	rs10455872	6	161010118	G	A	-0.129439	0.00732739	7.8e-70	-0.0182	0.0174	0.2942	312.055	0.0197425		rs10455872	0.140607	0.134426	0.295572	-0.122869	0.404082	1.15097	0.88438	1.49793
MUFA/TFA	ebi-a-GCST90092929	COPD/asthma related infections || id:finn-b-COPD_ASTHMA_INFECTIONS	rs1047964	11	117156893	T	G	-0.229365	0.0200834	3.3e-30	-0.0178	0.0368	0.6278	130.431	0.0916996		rs1047964	0.0776056	0.160443	0.628602	-0.236863	0.392074	1.0807	0.7891	1.48005
MUFA/TFA	ebi-a-GCST90092929	COPD/asthma related infections || id:finn-b-COPD_ASTHMA_INFECTIONS	rs10750766	11	65473798	A	C	0.0286254	0.00434889	4.6e-11	0.009	0.0083	0.2732	43.3258	0.0162596		rs10750766	0.314406	0.289952	0.278215	-0.2539	0.882713	1.36945	0.775769	2.41745
MUFA/TFA	ebi-a-GCST90092929	COPD/asthma related infections || id:finn-b-COPD_ASTHMA_INFECTIONS	rs11207994	1	63047987	T	C	-0.0554569	0.00414303	7.3e-41	0.0017	0.0082	0.8404	179.174	0.0129446		rs11207994	-0.0306544	0.147863	0.835762	-0.320465	0.259156	0.969811	0.725811	1.29584
MUFA/TFA	ebi-a-GCST90092929	COPD/asthma related infections || id:finn-b-COPD_ASTHMA_INFECTIONS	rs11235	3	52745087	C	T	0.0236933	0.00396561	2.3e-09	0.0013	0.0073	0.8603	35.6969	0.0206489		rs11235	0.0548678	0.308104	0.858658	-0.549016	0.658752	1.0564	0.577518	1.93238
MUFA/TFA	ebi-a-GCST90092929	COPD/asthma related infections || id:finn-b-COPD_ASTHMA_INFECTIONS	rs1128249	2	165528624	T	G	-0.0365782	0.00404952	1.7e-19	0.006	0.0076	0.4311	81.5901	0.0436065		rs1128249	-0.164032	0.207774	0.429835	-0.571269	0.243205	0.848715	0.564808	1.27533
MUFA/TFA	ebi-a-GCST90092929	COPD/asthma related infections || id:finn-b-COPD_ASTHMA_INFECTIONS	rs11429307	5	55857025	GT	G	0.0453101	0.00504219	2.6e-19	-0.0134	0.0106	0.2081	80.7517	0.0506369		rs11429307	-0.29574	0.233943	0.206176	-0.754269	0.162789	0.743981	0.470354	1.17679
MUFA/TFA	ebi-a-GCST90092929	COPD/asthma related infections || id:finn-b-COPD_ASTHMA_INFECTIONS	rs11644601	16	15172118	C	T	-0.0706378	0.00434554	2e-59	-0.0058	0.008	0.4689	264.233	0.014197		rs11644601	0.082109	0.113254	0.468452	-0.139868	0.304086	1.08557	0.869473	1.35539
MUFA/TFA	ebi-a-GCST90092929	COPD/asthma related infections || id:finn-b-COPD_ASTHMA_INFECTIONS	rs116843064	19	8429323	A	G	-0.2204	0.0141877	2e-54	0.0207	0.0222	0.3524	241.323	0.0151398		rs116843064	-0.0939201	0.100726	0.351113	-0.291343	0.103503	0.910355	0.747259	1.10905
MUFA/TFA	ebi-a-GCST90092929	COPD/asthma related infections || id:finn-b-COPD_ASTHMA_INFECTIONS	rs117733303	6	160922870	G	A	-0.204486	0.0146596	3.2e-44	-0.1013	0.0343	0.00311803	194.573	0.021187		rs117733303	0.495388	0.167738	0.00314343	0.166623	0.824154	1.64114	1.18131	2.27995
MUFA/TFA	ebi-a-GCST90092929	COPD/asthma related infections || id:finn-b-COPD_ASTHMA_INFECTIONS	rs11940694	4	39414993	G	A	0.0232844	0.0040727	1.1e-08	0.0089	0.0076	0.2408	32.6863	0.0531716		rs11940694	0.38223	0.326399	0.241578	-0.257511	1.02197	1.46555	0.772973	2.77867
MUFA/TFA	ebi-a-GCST90092929	COPD/asthma related infections || id:finn-b-COPD_ASTHMA_INFECTIONS	rs12212146	6	161125454	C	T	0.0585156	0.00773937	4e-14	-0.007	0.0152	0.6474	57.1652	0.0246366		rs12212146	-0.119626	0.25976	0.645138	-0.628755	0.389503	0.887252	0.533255	1.47625
MUFA/TFA	ebi-a-GCST90092929	COPD/asthma related infections || id:finn-b-COPD_ASTHMA_INFECTIONS	rs1260326	2	27730940	C	T	-0.0880817	0.00403978	2.1e-105	-0.0139	0.0076	0.0684605	475.396	0.0128598		rs1260326	0.157808	0.0862835	0.0674075	-0.0113077	0.326924	1.17094	0.988756	1.3867
MUFA/TFA	ebi-a-GCST90092929	COPD/asthma related infections || id:finn-b-COPD_ASTHMA_INFECTIONS	rs13107325	4	103188709	T	C	0.0432974	0.00753796	9.3e-09	-0.0159	0.0307	0.6045	32.9926	0.020141		rs13107325	-0.367228	0.70905	0.604517	-1.75696	1.02251	0.692652	0.172568	2.78016
MUFA/TFA	ebi-a-GCST90092929	COPD/asthma related infections || id:finn-b-COPD_ASTHMA_INFECTIONS	rs13108218	4	3443931	G	A	-0.0305164	0.00409307	8.9e-14	-0.0174	0.0078	0.0255	55.5864	0.117398		rs13108218	0.570185	0.2556	0.0256964	0.0692087	1.07116	1.76859	1.07166	2.91877
MUFA/TFA	ebi-a-GCST90092929	COPD/asthma related infections || id:finn-b-COPD_ASTHMA_INFECTIONS	rs1365297	1	93858292	G	A	-0.0284374	0.00510367	2.5e-08	0.019	0.0094	0.0435402	31.0466	0.052668		rs1365297	-0.668134	0.330551	0.0432511	-1.31601	-0.020255	0.512664	0.268202	0.979949
MUFA/TFA	ebi-a-GCST90092929	COPD/asthma related infections || id:finn-b-COPD_ASTHMA_INFECTIONS	rs139110024	16	15419784	T	G	0.0688616	0.0111867	7.5e-10	0.0113	0.0259	0.6627	37.8922	0.0181327		rs139110024	0.164097	0.376117	0.662624	-0.573092	0.901286	1.17833	0.56378	2.46277
MUFA/TFA	ebi-a-GCST90092929	COPD/asthma related infections || id:finn-b-COPD_ASTHMA_INFECTIONS	rs1408	4	88057353	A	G	0.0277559	0.00401263	4.6e-12	0.0007	0.0073	0.9255	47.8467	0.070954		rs1408	0.0252199	0.263007	0.923608	-0.490274	0.540714	1.02554	0.612458	1.71723
MUFA/TFA	ebi-a-GCST90092929	COPD/asthma related infections || id:finn-b-COPD_ASTHMA_INFECTIONS	rs141469619	11	116714293	G	A	0.265559	0.0208558	3.9e-37	0.0239	0.0602	0.691801	162.132	0.0149878		rs141469619	0.0899988	0.226692	0.69136	-0.354317	0.534314	1.09417	0.701653	1.70628
MUFA/TFA	ebi-a-GCST90092929	COPD/asthma related infections || id:finn-b-COPD_ASTHMA_INFECTIONS	rs150844304	15	43726625	C	A	0.125859	0.0125196	8.9e-24	-0.0246	0.0517	0.634501	101.062	0.0336089		rs150844304	-0.195457	0.410777	0.634201	-1.00058	0.609666	0.822459	0.367666	1.83982
MUFA/TFA	ebi-a-GCST90092929	COPD/asthma related infections || id:finn-b-COPD_ASTHMA_INFECTIONS	rs174564	11	61588305	G	A	0.19826	0.00413666	1e-200	-0.0026	0.0074	0.7249	2297.05	0.0332751		rs174564	-0.0131141	0.0373247	0.725325	-0.0862706	0.0600424	0.986972	0.917346	1.06188
MUFA/TFA	ebi-a-GCST90092929	COPD/asthma related infections || id:finn-b-COPD_ASTHMA_INFECTIONS	rs1801689	17	64210580	C	A	-0.0714073	0.0115046	5.4e-10	0.052	0.0373	0.1629	38.525	0.101228		rs1801689	-0.728217	0.522356	0.163287	-1.75203	0.2956	0.482769	0.173421	1.34393
MUFA/TFA	ebi-a-GCST90092929	COPD/asthma related infections || id:finn-b-COPD_ASTHMA_INFECTIONS	rs2304128	19	19746151	T	G	-0.045341	0.00737952	8e-10	0.0253	0.0136	0.0634995	37.7508	0.0932699		rs2304128	-0.557994	0.299949	0.0628439	-1.14589	0.0299067	0.572356	0.317939	1.03036
MUFA/TFA	ebi-a-GCST90092929	COPD/asthma related infections || id:finn-b-COPD_ASTHMA_INFECTIONS	rs2642438	1	220970028	G	A	-0.0316508	0.00433057	2.7e-13	-0.0136	0.008	0.0914597	53.417	0.0765851		rs2642438	0.429689	0.252758	0.0891309	-0.0657171	0.925095	1.53678	0.936396	2.52211
MUFA/TFA	ebi-a-GCST90092929	COPD/asthma related infections || id:finn-b-COPD_ASTHMA_INFECTIONS	rs283814	19	45389224	G	A	0.0538255	0.00737802	3e-13	0.0029	0.0171	0.8654	53.2226	0.0137411		rs283814	0.0538778	0.317693	0.865332	-0.568801	0.676557	1.05536	0.566204	1.96709
MUFA/TFA	ebi-a-GCST90092929	COPD/asthma related infections || id:finn-b-COPD_ASTHMA_INFECTIONS	rs2925979	16	81534790	C	T	-0.0295931	0.00431041	6.6e-12	-0.0045	0.0078	0.5574	47.135	0.0237871		rs2925979	0.152062	0.263575	0.563991	-0.364544	0.668669	1.16423	0.694513	1.95164
MUFA/TFA	ebi-a-GCST90092929	COPD/asthma related infections || id:finn-b-COPD_ASTHMA_INFECTIONS	rs2972140	2	227104111	C	T	0.0371855	0.00413706	2.5e-19	0.0029	0.0075	0.704099	80.7911	0.168494		rs2972140	0.0779874	0.201692	0.699003	-0.317328	0.473303	1.08111	0.728092	1.60529
MUFA/TFA	ebi-a-GCST90092929	COPD/asthma related infections || id:finn-b-COPD_ASTHMA_INFECTIONS	rs3019621	11	61807783	C	T	0.0311412	0.00473182	4.7e-11	0.0023	0.0097	0.8136	43.3126	0.0138681		rs3019621	0.0738571	0.311484	0.812569	-0.536652	0.684367	1.07665	0.584702	1.98252
MUFA/TFA	ebi-a-GCST90092929	COPD/asthma related infections || id:finn-b-COPD_ASTHMA_INFECTIONS	rs34634128	3	136322265	GT	G	0.0302059	0.00452682	2.5e-11	0.01	0.01	0.3166	44.5243	0.0231453		rs34634128	0.331061	0.331061	0.317311	-0.317819	0.979941	1.39244	0.727735	2.6643
MUFA/TFA	ebi-a-GCST90092929	COPD/asthma related infections || id:finn-b-COPD_ASTHMA_INFECTIONS	rs35163364	7	128732786	T	C	-0.0238538	0.0040061	2.6e-09	-0.0036	0.0078	0.6426	35.4545	0.0130608		rs35163364	0.150919	0.326992	0.644412	-0.489985	0.791824	1.1629	0.612636	2.20742
MUFA/TFA	ebi-a-GCST90092929	COPD/asthma related infections || id:finn-b-COPD_ASTHMA_INFECTIONS	rs4704834	5	156443066	G	A	0.0282772	0.004127	7.3e-12	-0.0157	0.0077	0.0431797	46.9466	0.0158948		rs4704834	-0.555218	0.272304	0.0414539	-1.08893	-0.0215014	0.573947	0.336575	0.978728
MUFA/TFA	ebi-a-GCST90092929	COPD/asthma related infections || id:finn-b-COPD_ASTHMA_INFECTIONS	rs56257534	4	171521999	T	C	-0.028794	0.00463599	5.3e-10	-0.0067	0.0096	0.4863	38.5762	0.019987		rs56257534	0.232687	0.333403	0.485229	-0.420782	0.886157	1.26199	0.656533	2.42579
MUFA/TFA	ebi-a-GCST90092929	COPD/asthma related infections || id:finn-b-COPD_ASTHMA_INFECTIONS	rs563296	10	99772404	A	G	0.0243088	0.00397826	9.9e-10	0.0015	0.0073	0.8347	37.3371	0.0646414		rs563296	0.061706	0.300303	0.837198	-0.526887	0.650299	1.06365	0.59044	1.91611
MUFA/TFA	ebi-a-GCST90092929	COPD/asthma related infections || id:finn-b-COPD_ASTHMA_INFECTIONS	rs603424	10	102075479	A	G	-0.0489882	0.00520289	4.7e-21	0.0007	0.0114	0.9531	88.653	0.0412986		rs603424	-0.0142892	0.232709	0.951038	-0.470399	0.441821	0.985812	0.624753	1.55554
MUFA/TFA	ebi-a-GCST90092929	COPD/asthma related infections || id:finn-b-COPD_ASTHMA_INFECTIONS	rs62117489	19	8442202	A	C	-0.0522453	0.00858963	1.2e-09	0.0123	0.0199	0.5366	36.9952	0.494724		rs62117489	-0.235428	0.380896	0.536516	-0.981983	0.511127	0.790233	0.374568	1.66717
MUFA/TFA	ebi-a-GCST90092929	COPD/asthma related infections || id:finn-b-COPD_ASTHMA_INFECTIONS	rs632057	6	139834012	G	T	-0.0281093	0.00408932	6.2e-12	0.0056	0.0073	0.4469	47.2496	0.016156		rs632057	-0.199222	0.259701	0.443008	-0.708235	0.309791	0.819368	0.492513	1.36314
MUFA/TFA	ebi-a-GCST90092929	COPD/asthma related infections || id:finn-b-COPD_ASTHMA_INFECTIONS	rs676210	2	21231524	A	G	-0.0750024	0.00487347	1.9e-53	-0.0122	0.0082	0.1358	236.85	0.0158364		rs676210	0.162661	0.10933	0.136802	-0.051625	0.376948	1.17664	0.949685	1.45783
MUFA/TFA	ebi-a-GCST90092929	COPD/asthma related infections || id:finn-b-COPD_ASTHMA_INFECTIONS	rs67981690	12	21343886	G	A	0.0369237	0.00592957	4.8e-10	-0.0141	0.0092	0.1261	38.7761	0.0222621		rs67981690	-0.381869	0.249162	0.125372	-0.870227	0.10649	0.682585	0.418856	1.11237
MUFA/TFA	ebi-a-GCST90092929	COPD/asthma related infections || id:finn-b-COPD_ASTHMA_INFECTIONS	rs7140110	13	114544024	C	T	0.0239699	0.0043214	2.9e-08	0.0079	0.0081	0.3301	30.7669	0.0221829		rs7140110	0.32958	0.337924	0.329407	-0.332751	0.991911	1.39038	0.716949	2.69638
MUFA/TFA	ebi-a-GCST90092929	COPD/asthma related infections || id:finn-b-COPD_ASTHMA_INFECTIONS	rs72555385	7	73123473	G	A	0.0645712	0.00918104	2e-12	0.017	0.0243	0.4836	49.4645	0.0196956		rs72555385	0.263275	0.376329	0.484184	-0.474329	1.00088	1.30118	0.622302	2.72067
MUFA/TFA	ebi-a-GCST90092929	COPD/asthma related infections || id:finn-b-COPD_ASTHMA_INFECTIONS	rs72836561	17	41926126	T	C	0.117198	0.0113317	4.5e-25	-0.0071	0.0206	0.728799	106.967	0.0332908		rs72836561	-0.0605812	0.175771	0.73035	-0.405092	0.28393	0.941217	0.666915	1.32834
MUFA/TFA	ebi-a-GCST90092929	COPD/asthma related infections || id:finn-b-COPD_ASTHMA_INFECTIONS	rs7679	20	44576502	C	T	0.0569608	0.00509203	4.8e-29	-0.0242	0.0102	0.0177101	125.133	0.0181273		rs7679	-0.424854	0.179071	0.0176658	-0.775832	-0.0738754	0.653866	0.460321	0.928787
MUFA/TFA	ebi-a-GCST90092929	COPD/asthma related infections || id:finn-b-COPD_ASTHMA_INFECTIONS	rs7704383	5	78602472	T	C	0.0232397	0.00399816	6.2e-09	0.0005	0.0073	0.9447	33.7863	0.018625		rs7704383	0.0215149	0.314118	0.945393	-0.594156	0.637186	1.02175	0.552028	1.89115
MUFA/TFA	ebi-a-GCST90092929	COPD/asthma related infections || id:finn-b-COPD_ASTHMA_INFECTIONS	rs7772305	6	31328886	G	A	0.0270665	0.00450704	1.9e-09	0.0044	0.0085	0.6067	36.0646	0.0148875		rs7772305	0.162563	0.314041	0.604705	-0.452958	0.778084	1.17652	0.635745	2.1773
MUFA/TFA	ebi-a-GCST90092929	COPD/asthma related infections || id:finn-b-COPD_ASTHMA_INFECTIONS	rs78058190	2	219699999	A	G	0.0729115	0.0102316	1e-12	0.0186	0.0133	0.1622	50.7814	0.0196184		rs78058190	0.255104	0.182413	0.161964	-0.102426	0.612633	1.2906	0.902645	1.84528
MUFA/TFA	ebi-a-GCST90092929	COPD/asthma related infections || id:finn-b-COPD_ASTHMA_INFECTIONS	rs7924036	10	65191645	T	G	-0.0453884	0.00395433	1.7e-30	-0.0026	0.0073	0.7224	131.748	0.0161771		rs7924036	0.0572834	0.160834	0.721717	-0.257951	0.372518	1.05896	0.772633	1.45138
MUFA/TFA	ebi-a-GCST90092929	COPD/asthma related infections || id:finn-b-COPD_ASTHMA_INFECTIONS	rs9271573	6	32590501	C	A	0.0309673	0.0040228	1.4e-14	0.013	0.0081	0.1084	59.2584	0.0156656		rs9271573	0.419798	0.261566	0.108507	-0.0928722	0.932467	1.52165	0.91131	2.54077
MUFA/TFA	ebi-a-GCST90092929	COPD/asthma related infections || id:finn-b-COPD_ASTHMA_INFECTIONS	rs9910747	17	17433959	C	A	0.045315	0.00819683	3.2e-08	0.0266	0.0135	0.0486396	30.5627	0.0364124		rs9910747	0.587002	0.297915	0.0487959	0.00308948	1.17091	1.79859	1.00309	3.22494
MUFA/TFA	ebi-a-GCST90092929	COPD/asthma related infections || id:finn-b-COPD_ASTHMA_INFECTIONS	rs998584	6	43757896	A	C	0.0274841	0.00395781	3.8e-12	-0.0049	0.0073	0.502599	48.2229	0.0155244		rs998584	-0.178285	0.265608	0.502072	-0.698877	0.342307	0.836704	0.497143	1.40819
MUFA/TFA	ebi-a-GCST90092929	COPD-related respiratory insufficiency || id:finn-b-COPD_INSUFFICIENCY	rs10455872	6	161010118	G	A	-0.129439	0.00732739	7.8e-70	-0.2036	0.1061	0.0551201	312.055	0.0197425		rs10455872	1.57294	0.819691	0.0549914	-0.0336529	3.17954	4.82081	0.966907	24.0356
MUFA/TFA	ebi-a-GCST90092929	COPD-related respiratory insufficiency || id:finn-b-COPD_INSUFFICIENCY	rs1047964	11	117156893	T	G	-0.229365	0.0200834	3.3e-30	-0.0929	0.232	0.6888	130.431	0.0916996		rs1047964	0.405031	1.01149	0.688839	-1.57749	2.38755	1.49935	0.206494	10.8868
MUFA/TFA	ebi-a-GCST90092929	COPD-related respiratory insufficiency || id:finn-b-COPD_INSUFFICIENCY	rs10750766	11	65473798	A	C	0.0286254	0.00434889	4.6e-11	-0.0479	0.0512	0.3491	43.3258	0.0162596		rs10750766	-1.67334	1.78862	0.349507	-5.17904	1.83236	0.18762	0.00563343	6.24861
MUFA/TFA	ebi-a-GCST90092929	COPD-related respiratory insufficiency || id:finn-b-COPD_INSUFFICIENCY	rs11207994	1	63047987	T	C	-0.0554569	0.00414303	7.3e-41	-0.019	0.0512	0.710699	179.174	0.0129446		rs11207994	0.342608	0.923239	0.710568	-1.46694	2.15216	1.40862	0.23063	8.6034
MUFA/TFA	ebi-a-GCST90092929	COPD-related respiratory insufficiency || id:finn-b-COPD_INSUFFICIENCY	rs11235	3	52745087	C	T	0.0236933	0.00396561	2.3e-09	-0.0297	0.0455	0.5134	35.6969	0.0206489		rs11235	-1.25352	1.92037	0.513919	-5.01745	2.51041	0.285498	0.00662138	12.31
MUFA/TFA	ebi-a-GCST90092929	COPD-related respiratory insufficiency || id:finn-b-COPD_INSUFFICIENCY	rs1128249	2	165528624	T	G	-0.0365782	0.00404952	1.7e-19	-0.0318	0.0473	0.501	81.5901	0.0436065		rs1128249	0.86937	1.29312	0.50139	-1.66514	3.40389	2.38541	0.189163	30.0807
MUFA/TFA	ebi-a-GCST90092929	COPD-related respiratory insufficiency || id:finn-b-COPD_INSUFFICIENCY	rs11429307	5	55857025	GT	G	0.0453101	0.00504219	2.6e-19	0.0573	0.0663	0.3869	80.7517	0.0506369		rs11429307	1.26462	1.46325	0.387449	-1.60335	4.13259	3.54174	0.201221	62.3391
MUFA/TFA	ebi-a-GCST90092929	COPD-related respiratory insufficiency || id:finn-b-COPD_INSUFFICIENCY	rs11644601	16	15172118	C	T	-0.0706378	0.00434554	2e-59	-0.0805	0.0497	0.1052	264.233	0.014197		rs11644601	1.13962	0.703589	0.105293	-0.239419	2.51865	3.12557	0.787085	12.4118
MUFA/TFA	ebi-a-GCST90092929	COPD-related respiratory insufficiency || id:finn-b-COPD_INSUFFICIENCY	rs116843064	19	8429323	A	G	-0.2204	0.0141877	2e-54	-0.0836	0.1376	0.543599	241.323	0.0151398		rs116843064	0.37931	0.624319	0.543481	-0.844356	1.60298	1.46128	0.429834	4.9678
MUFA/TFA	ebi-a-GCST90092929	COPD-related respiratory insufficiency || id:finn-b-COPD_INSUFFICIENCY	rs117733303	6	160922870	G	A	-0.204486	0.0146596	3.2e-44	-0.1162	0.2113	0.5825	194.573	0.021187		rs117733303	0.568254	1.03332	0.582368	-1.45706	2.59357	1.76518	0.23292	13.3774
MUFA/TFA	ebi-a-GCST90092929	COPD-related respiratory insufficiency || id:finn-b-COPD_INSUFFICIENCY	rs11940694	4	39414993	G	A	0.0232844	0.0040727	1.1e-08	0.0124	0.0473	0.792899	32.6863	0.0531716		rs11940694	0.532545	2.0314	0.793201	-3.449	4.5141	1.70326	0.0317773	91.2949
MUFA/TFA	ebi-a-GCST90092929	COPD-related respiratory insufficiency || id:finn-b-COPD_INSUFFICIENCY	rs12212146	6	161125454	C	T	0.0585156	0.00773937	4e-14	-0.1898	0.094	0.0434	57.1652	0.0246366		rs12212146	-3.24358	1.60641	0.0434717	-6.39214	-0.0950174	0.039024	0.00167467	0.909357
MUFA/TFA	ebi-a-GCST90092929	COPD-related respiratory insufficiency || id:finn-b-COPD_INSUFFICIENCY	rs1260326	2	27730940	C	T	-0.0880817	0.00403978	2.1e-105	0.0007	0.0474	0.9887	475.396	0.0128598		rs1260326	-0.00794717	0.538137	0.988217	-1.0627	1.0468	0.992084	0.345523	2.84852
MUFA/TFA	ebi-a-GCST90092929	COPD-related respiratory insufficiency || id:finn-b-COPD_INSUFFICIENCY	rs13107325	4	103188709	T	C	0.0432974	0.00753796	9.3e-09	-0.0854	0.1863	0.6468	32.9926	0.020141		rs13107325	-1.9724	4.3028	0.646665	-10.4059	6.46108	0.139122	3.02537e-05	639.752
MUFA/TFA	ebi-a-GCST90092929	COPD-related respiratory insufficiency || id:finn-b-COPD_INSUFFICIENCY	rs13108218	4	3443931	G	A	-0.0305164	0.00409307	8.9e-14	-0.0069	0.0483	0.886	55.5864	0.117398		rs13108218	0.226108	1.58276	0.886403	-2.87609	3.32831	1.25371	0.0563545	27.8911
MUFA/TFA	ebi-a-GCST90092929	COPD-related respiratory insufficiency || id:finn-b-COPD_INSUFFICIENCY	rs1365297	1	93858292	G	A	-0.0284374	0.00510367	2.5e-08	0.1106	0.0584	0.0582801	31.0466	0.052668		rs1365297	-3.88924	2.05363	0.0582468	-7.91437	0.135877	0.0204608	0.000365455	1.14554
MUFA/TFA	ebi-a-GCST90092929	COPD-related respiratory insufficiency || id:finn-b-COPD_INSUFFICIENCY	rs139110024	16	15419784	T	G	0.0688616	0.0111867	7.5e-10	0.096	0.1586	0.5451	37.8922	0.0181327		rs139110024	1.3941	2.30317	0.544982	-3.12011	5.90831	4.03135	0.0441522	368.085
MUFA/TFA	ebi-a-GCST90092929	COPD-related respiratory insufficiency || id:finn-b-COPD_INSUFFICIENCY	rs1408	4	88057353	A	G	0.0277559	0.00401263	4.6e-12	0.0452	0.0452	0.3171	47.8467	0.070954		rs1408	1.62848	1.62848	0.317311	-1.56334	4.82031	5.09614	0.209435	124.003
MUFA/TFA	ebi-a-GCST90092929	COPD-related respiratory insufficiency || id:finn-b-COPD_INSUFFICIENCY	rs141469619	11	116714293	G	A	0.265559	0.0208558	3.9e-37	-0.0562	0.3777	0.8817	162.132	0.0149878		rs141469619	-0.211629	1.42228	0.881715	-2.9993	2.57605	0.809265	0.0498218	13.145
MUFA/TFA	ebi-a-GCST90092929	COPD-related respiratory insufficiency || id:finn-b-COPD_INSUFFICIENCY	rs150844304	15	43726625	C	A	0.125859	0.0125196	8.9e-24	-0.2396	0.3197	0.4536	101.062	0.0336089		rs150844304	-1.90372	2.54014	0.453584	-6.8824	3.07496	0.149014	0.00102568	21.6491
MUFA/TFA	ebi-a-GCST90092929	COPD-related respiratory insufficiency || id:finn-b-COPD_INSUFFICIENCY	rs174564	11	61588305	G	A	0.19826	0.00413666	1e-200	-0.0164	0.0457	0.7195	2297.05	0.0332751		rs174564	-0.0827197	0.230505	0.719698	-0.53451	0.369071	0.920609	0.585956	1.44639
MUFA/TFA	ebi-a-GCST90092929	COPD-related respiratory insufficiency || id:finn-b-COPD_INSUFFICIENCY	rs1801689	17	64210580	C	A	-0.0714073	0.0115046	5.4e-10	-0.2664	0.2308	0.2483	38.525	0.101228		rs1801689	3.73071	3.23216	0.248399	-2.60433	10.0657	41.7088	0.0739528	23523.4
MUFA/TFA	ebi-a-GCST90092929	COPD-related respiratory insufficiency || id:finn-b-COPD_INSUFFICIENCY	rs2304128	19	19746151	T	G	-0.045341	0.00737952	8e-10	0.0546	0.0849	0.5202	37.7508	0.0932699		rs2304128	-1.20421	1.87248	0.520153	-4.87426	2.46585	0.299929	0.00764072	11.7735
MUFA/TFA	ebi-a-GCST90092929	COPD-related respiratory insufficiency || id:finn-b-COPD_INSUFFICIENCY	rs2642438	1	220970028	G	A	-0.0316508	0.00433057	2.7e-13	-0.0256	0.05	0.608501	53.417	0.0765851		rs2642438	0.808826	1.57974	0.608651	-2.28746	3.90511	2.24527	0.101524	49.6558
MUFA/TFA	ebi-a-GCST90092929	COPD-related respiratory insufficiency || id:finn-b-COPD_INSUFFICIENCY	rs283814	19	45389224	G	A	0.0538255	0.00737802	3e-13	0.116	0.1072	0.2792	53.2226	0.0137411		rs283814	2.15511	1.99162	0.279213	-1.74846	6.05869	8.62886	0.174041	427.814
MUFA/TFA	ebi-a-GCST90092929	COPD-related respiratory insufficiency || id:finn-b-COPD_INSUFFICIENCY	rs2925979	16	81534790	C	T	-0.0295931	0.00431041	6.6e-12	-0.0034	0.048	0.9436	47.135	0.0237871		rs2925979	0.114892	1.622	0.94353	-3.06423	3.29401	1.12175	0.0466899	26.9507
MUFA/TFA	ebi-a-GCST90092929	COPD-related respiratory insufficiency || id:finn-b-COPD_INSUFFICIENCY	rs2972140	2	227104111	C	T	0.0371855	0.00413706	2.5e-19	0.0407	0.0469	0.3847	80.7911	0.168494		rs2972140	1.09451	1.26124	0.385502	-1.37753	3.56655	2.98773	0.252202	35.3943
MUFA/TFA	ebi-a-GCST90092929	COPD-related respiratory insufficiency || id:finn-b-COPD_INSUFFICIENCY	rs3019621	11	61807783	C	T	0.0311412	0.00473182	4.7e-11	-0.1003	0.0596	0.0925508	43.3126	0.0138681		rs3019621	-3.22081	1.91386	0.0923972	-6.97199	0.530358	0.0399226	0.000937789	1.69954
MUFA/TFA	ebi-a-GCST90092929	COPD-related respiratory insufficiency || id:finn-b-COPD_INSUFFICIENCY	rs34634128	3	136322265	GT	G	0.0302059	0.00452682	2.5e-11	-0.016	0.0619	0.7965	44.5243	0.0231453		rs34634128	-0.529698	2.04927	0.796035	-4.54626	3.48687	0.588783	0.0106068	32.6834
MUFA/TFA	ebi-a-GCST90092929	COPD-related respiratory insufficiency || id:finn-b-COPD_INSUFFICIENCY	rs35163364	7	128732786	T	C	-0.0238538	0.0040061	2.6e-09	-0.0297	0.0487	0.5423	35.4545	0.0130608		rs35163364	1.24508	2.0416	0.541957	-2.75646	5.24663	3.47323	0.0635163	189.925
MUFA/TFA	ebi-a-GCST90092929	COPD-related respiratory insufficiency || id:finn-b-COPD_INSUFFICIENCY	rs4704834	5	156443066	G	A	0.0282772	0.004127	7.3e-12	0.0087	0.0481	0.8561	46.9466	0.0158948		rs4704834	0.307668	1.70102	0.856467	-3.02633	3.64166	1.36025	0.0484935	38.1552
MUFA/TFA	ebi-a-GCST90092929	COPD-related respiratory insufficiency || id:finn-b-COPD_INSUFFICIENCY	rs56257534	4	171521999	T	C	-0.028794	0.00463599	5.3e-10	-0.01	0.0596	0.867	38.5762	0.019987		rs56257534	0.347295	2.06988	0.866752	-3.70966	4.40425	1.41523	0.0244858	81.7978
MUFA/TFA	ebi-a-GCST90092929	COPD-related respiratory insufficiency || id:finn-b-COPD_INSUFFICIENCY	rs563296	10	99772404	A	G	0.0243088	0.00397826	9.9e-10	-0.0515	0.0452	0.255	37.3371	0.0646414		rs563296	-2.11857	1.85941	0.254544	-5.76302	1.52587	0.120203	0.00314162	4.59913
MUFA/TFA	ebi-a-GCST90092929	COPD-related respiratory insufficiency || id:finn-b-COPD_INSUFFICIENCY	rs603424	10	102075479	A	G	-0.0489882	0.00520289	4.7e-21	-0.2003	0.0706	0.00452304	88.653	0.0412986		rs603424	4.08874	1.44116	0.00455239	1.26406	6.91342	59.6647	3.53976	1005.68
MUFA/TFA	ebi-a-GCST90092929	COPD-related respiratory insufficiency || id:finn-b-COPD_INSUFFICIENCY	rs62117489	19	8442202	A	C	-0.0522453	0.00858963	1.2e-09	0.0645	0.121	0.5938	36.9952	0.494724		rs62117489	-1.23456	2.316	0.593994	-5.77392	3.30479	0.290963	0.00310756	27.243
MUFA/TFA	ebi-a-GCST90092929	COPD-related respiratory insufficiency || id:finn-b-COPD_INSUFFICIENCY	rs632057	6	139834012	G	T	-0.0281093	0.00408932	6.2e-12	0.1149	0.0455	0.01158	47.2496	0.016156		rs632057	-4.08762	1.61868	0.0115608	-7.26023	-0.915	0.0167792	0.000702946	0.400517
MUFA/TFA	ebi-a-GCST90092929	COPD-related respiratory insufficiency || id:finn-b-COPD_INSUFFICIENCY	rs676210	2	21231524	A	G	-0.0750024	0.00487347	1.9e-53	-0.0603	0.0511	0.2376	236.85	0.0158364		rs676210	0.803974	0.681312	0.237985	-0.531396	2.13934	2.2344	0.587784	8.49387
MUFA/TFA	ebi-a-GCST90092929	COPD-related respiratory insufficiency || id:finn-b-COPD_INSUFFICIENCY	rs67981690	12	21343886	G	A	0.0369237	0.00592957	4.8e-10	-0.0041	0.0579	0.9434	38.7761	0.0222621		rs67981690	-0.11104	1.5681	0.943548	-3.18451	2.96243	0.894903	0.0413984	19.345
MUFA/TFA	ebi-a-GCST90092929	COPD-related respiratory insufficiency || id:finn-b-COPD_INSUFFICIENCY	rs7140110	13	114544024	C	T	0.0239699	0.0043214	2.9e-08	0.043	0.0503	0.3922	30.7669	0.0221829		rs7140110	1.79392	2.09847	0.392623	-2.31908	5.90691	6.01296	0.0983645	367.568
MUFA/TFA	ebi-a-GCST90092929	COPD-related respiratory insufficiency || id:finn-b-COPD_INSUFFICIENCY	rs72555385	7	73123473	G	A	0.0645712	0.00918104	2e-12	0.3184	0.1502	0.03408	49.4645	0.0196956		rs72555385	4.93099	2.32611	0.0340195	0.371807	9.49018	138.517	1.45035	13229.1
MUFA/TFA	ebi-a-GCST90092929	COPD-related respiratory insufficiency || id:finn-b-COPD_INSUFFICIENCY	rs72836561	17	41926126	T	C	0.117198	0.0113317	4.5e-25	-0.0965	0.1276	0.4498	106.967	0.0332908		rs72836561	-0.823393	1.08876	0.449488	-2.95735	1.31057	0.43894	0.0519562	3.70828
MUFA/TFA	ebi-a-GCST90092929	COPD-related respiratory insufficiency || id:finn-b-COPD_INSUFFICIENCY	rs7679	20	44576502	C	T	0.0569608	0.00509203	4.8e-29	0.0163	0.0628	0.7951	125.133	0.0181273		rs7679	0.286162	1.10251	0.795208	-1.87476	2.44709	1.33131	0.153391	11.5546
MUFA/TFA	ebi-a-GCST90092929	COPD-related respiratory insufficiency || id:finn-b-COPD_INSUFFICIENCY	rs7704383	5	78602472	T	C	0.0232397	0.00399816	6.2e-09	0.0135	0.0452	0.7652	33.7863	0.018625		rs7704383	0.580903	1.94495	0.76519	-3.23119	4.393	1.78765	0.0395103	80.8827
MUFA/TFA	ebi-a-GCST90092929	COPD-related respiratory insufficiency || id:finn-b-COPD_INSUFFICIENCY	rs7772305	6	31328886	G	A	0.0270665	0.00450704	1.9e-09	-0.0683	0.0526	0.1938	36.0646	0.0148875		rs7772305	-2.52341	1.94336	0.194123	-6.3324	1.28557	0.0801853	0.00177776	3.61674
MUFA/TFA	ebi-a-GCST90092929	COPD-related respiratory insufficiency || id:finn-b-COPD_INSUFFICIENCY	rs78058190	2	219699999	A	G	0.0729115	0.0102316	1e-12	-0.0277	0.083	0.7387	50.7814	0.0196184		rs78058190	-0.379913	1.13837	0.73858	-2.61111	1.85129	0.683921	0.0734529	6.368
MUFA/TFA	ebi-a-GCST90092929	COPD-related respiratory insufficiency || id:finn-b-COPD_INSUFFICIENCY	rs7924036	10	65191645	T	G	-0.0453884	0.00395433	1.7e-30	0.0059	0.0451	0.8966	131.748	0.0161771		rs7924036	-0.129989	0.993646	0.895917	-2.07754	1.81756	0.878105	0.125239	6.1568
MUFA/TFA	ebi-a-GCST90092929	COPD-related respiratory insufficiency || id:finn-b-COPD_INSUFFICIENCY	rs9271573	6	32590501	C	A	0.0309673	0.0040228	1.4e-14	0.0802	0.0502	0.1101	59.2584	0.0156656		rs9271573	2.58983	1.62106	0.11013	-0.587458	5.76712	13.3275	0.555738	319.615
MUFA/TFA	ebi-a-GCST90092929	COPD-related respiratory insufficiency || id:finn-b-COPD_INSUFFICIENCY	rs9910747	17	17433959	C	A	0.045315	0.00819683	3.2e-08	0.0044	0.0844	0.9583	30.5627	0.0364124		rs9910747	0.0970981	1.86252	0.958423	-3.55344	3.74763	1.10197	0.0286261	42.4206
MUFA/TFA	ebi-a-GCST90092929	COPD-related respiratory insufficiency || id:finn-b-COPD_INSUFFICIENCY	rs998584	6	43757896	A	C	0.0274841	0.00395781	3.8e-12	-0.0187	0.0454	0.6806	48.2229	0.0155244		rs998584	-0.680393	1.65186	0.680417	-3.91805	2.55726	0.506418	0.0198799	12.9004
MUFA/TFA	ebi-a-GCST90092929	COPD/asthma/ILD related pneumonia or pneumonia derived septichaemia || id:finn-b-PULM_PNEUMONIA_SEPSIS	rs10455872	6	161010118	G	A	-0.129439	0.00732739	7.8e-70	-0.0308	0.0232	0.1839	312.055	0.0197425		rs10455872	0.23795	0.179235	0.184315	-0.113351	0.589251	1.26865	0.892837	1.80264
MUFA/TFA	ebi-a-GCST90092929	COPD/asthma/ILD related pneumonia or pneumonia derived septichaemia || id:finn-b-PULM_PNEUMONIA_SEPSIS	rs1047964	11	117156893	T	G	-0.229365	0.0200834	3.3e-30	0.009	0.0492	0.8552	130.431	0.0916996		rs1047964	-0.0392388	0.214505	0.854855	-0.459669	0.381192	0.961521	0.631493	1.46403
MUFA/TFA	ebi-a-GCST90092929	COPD/asthma/ILD related pneumonia or pneumonia derived septichaemia || id:finn-b-PULM_PNEUMONIA_SEPSIS	rs10750766	11	65473798	A	C	0.0286254	0.00434889	4.6e-11	0.004	0.011	0.7191	43.3258	0.0162596		rs10750766	0.139736	0.384274	0.71613	-0.613441	0.892913	1.14997	0.541484	2.44223
MUFA/TFA	ebi-a-GCST90092929	COPD/asthma/ILD related pneumonia or pneumonia derived septichaemia || id:finn-b-PULM_PNEUMONIA_SEPSIS	rs11207994	1	63047987	T	C	-0.0554569	0.00414303	7.3e-41	0.0151	0.011	0.1701	179.174	0.0129446		rs11207994	-0.272284	0.198352	0.169837	-0.661054	0.116487	0.761638	0.516307	1.12354
MUFA/TFA	ebi-a-GCST90092929	COPD/asthma/ILD related pneumonia or pneumonia derived septichaemia || id:finn-b-PULM_PNEUMONIA_SEPSIS	rs11235	3	52745087	C	T	0.0236933	0.00396561	2.3e-09	0.0048	0.0098	0.624901	35.6969	0.0206489		rs11235	0.202589	0.413619	0.624278	-0.608104	1.01328	1.22457	0.544382	2.75463
MUFA/TFA	ebi-a-GCST90092929	COPD/asthma/ILD related pneumonia or pneumonia derived septichaemia || id:finn-b-PULM_PNEUMONIA_SEPSIS	rs1128249	2	165528624	T	G	-0.0365782	0.00404952	1.7e-19	-0.0031	0.0102	0.758901	81.5901	0.0436065		rs1128249	0.0847499	0.278855	0.761188	-0.461805	0.631305	1.08844	0.630145	1.88006
MUFA/TFA	ebi-a-GCST90092929	COPD/asthma/ILD related pneumonia or pneumonia derived septichaemia || id:finn-b-PULM_PNEUMONIA_SEPSIS	rs11429307	5	55857025	GT	G	0.0453101	0.00504219	2.6e-19	-0.0136	0.0142	0.3381	80.7517	0.0506369		rs11429307	-0.300154	0.313396	0.338191	-0.91441	0.314102	0.740704	0.400753	1.36903
MUFA/TFA	ebi-a-GCST90092929	COPD/asthma/ILD related pneumonia or pneumonia derived septichaemia || id:finn-b-PULM_PNEUMONIA_SEPSIS	rs11644601	16	15172118	C	T	-0.0706378	0.00434554	2e-59	0.0043	0.0107	0.6867	264.233	0.014197		rs11644601	-0.0608739	0.151477	0.68778	-0.357769	0.236021	0.940942	0.699235	1.2662
MUFA/TFA	ebi-a-GCST90092929	COPD/asthma/ILD related pneumonia or pneumonia derived septichaemia || id:finn-b-PULM_PNEUMONIA_SEPSIS	rs116843064	19	8429323	A	G	-0.2204	0.0141877	2e-54	0.0493	0.0298	0.0981793	241.323	0.0151398		rs116843064	-0.223684	0.135209	0.0980539	-0.488693	0.0413249	0.799568	0.613427	1.04219
MUFA/TFA	ebi-a-GCST90092929	COPD/asthma/ILD related pneumonia or pneumonia derived septichaemia || id:finn-b-PULM_PNEUMONIA_SEPSIS	rs117733303	6	160922870	G	A	-0.204486	0.0146596	3.2e-44	-0.0855	0.0457	0.0616595	194.573	0.021187		rs117733303	0.418122	0.223487	0.0613593	-0.0199133	0.856156	1.51911	0.980284	2.3541
MUFA/TFA	ebi-a-GCST90092929	COPD/asthma/ILD related pneumonia or pneumonia derived septichaemia || id:finn-b-PULM_PNEUMONIA_SEPSIS	rs11940694	4	39414993	G	A	0.0232844	0.0040727	1.1e-08	0.002	0.0102	0.8465	32.6863	0.0531716		rs11940694	0.0858944	0.438062	0.844549	-0.772706	0.944495	1.08969	0.461762	2.57151
MUFA/TFA	ebi-a-GCST90092929	COPD/asthma/ILD related pneumonia or pneumonia derived septichaemia || id:finn-b-PULM_PNEUMONIA_SEPSIS	rs12212146	6	161125454	C	T	0.0585156	0.00773937	4e-14	-0.0033	0.0203	0.8719	57.1652	0.0246366		rs12212146	-0.0563952	0.346916	0.870864	-0.736351	0.62356	0.945166	0.478858	1.86556
MUFA/TFA	ebi-a-GCST90092929	COPD/asthma/ILD related pneumonia or pneumonia derived septichaemia || id:finn-b-PULM_PNEUMONIA_SEPSIS	rs1260326	2	27730940	C	T	-0.0880817	0.00403978	2.1e-105	-0.0234	0.0102	0.0217	475.396	0.0128598		rs1260326	0.265662	0.115802	0.0217837	0.0386914	0.492634	1.30429	1.03945	1.63662
MUFA/TFA	ebi-a-GCST90092929	COPD/asthma/ILD related pneumonia or pneumonia derived septichaemia || id:finn-b-PULM_PNEUMONIA_SEPSIS	rs13107325	4	103188709	T	C	0.0432974	0.00753796	9.3e-09	-0.009	0.0412	0.8261	32.9926	0.020141		rs13107325	-0.207865	0.951558	0.827081	-2.07292	1.65719	0.812317	0.125818	5.24455
MUFA/TFA	ebi-a-GCST90092929	COPD/asthma/ILD related pneumonia or pneumonia derived septichaemia || id:finn-b-PULM_PNEUMONIA_SEPSIS	rs13108218	4	3443931	G	A	-0.0305164	0.00409307	8.9e-14	-0.0136	0.0104	0.1935	55.5864	0.117398		rs13108218	0.445662	0.3408	0.190978	-0.222307	1.11363	1.56152	0.80067	3.0454
MUFA/TFA	ebi-a-GCST90092929	COPD/asthma/ILD related pneumonia or pneumonia derived septichaemia || id:finn-b-PULM_PNEUMONIA_SEPSIS	rs1365297	1	93858292	G	A	-0.0284374	0.00510367	2.5e-08	0.0124	0.0126	0.3232	31.0466	0.052668		rs1365297	-0.436045	0.443078	0.325053	-1.30448	0.432388	0.646588	0.271314	1.54093
MUFA/TFA	ebi-a-GCST90092929	COPD/asthma/ILD related pneumonia or pneumonia derived septichaemia || id:finn-b-PULM_PNEUMONIA_SEPSIS	rs139110024	16	15419784	T	G	0.0688616	0.0111867	7.5e-10	0.0086	0.0349	0.8049	37.8922	0.0181327		rs139110024	0.124888	0.506814	0.805358	-0.868467	1.11824	1.13302	0.419594	3.05947
MUFA/TFA	ebi-a-GCST90092929	COPD/asthma/ILD related pneumonia or pneumonia derived septichaemia || id:finn-b-PULM_PNEUMONIA_SEPSIS	rs1408	4	88057353	A	G	0.0277559	0.00401263	4.6e-12	0.0124	0.0097	0.2049	47.8467	0.070954		rs1408	0.446752	0.349475	0.201126	-0.23822	1.13172	1.56323	0.78803	3.101
MUFA/TFA	ebi-a-GCST90092929	COPD/asthma/ILD related pneumonia or pneumonia derived septichaemia || id:finn-b-PULM_PNEUMONIA_SEPSIS	rs141469619	11	116714293	G	A	0.265559	0.0208558	3.9e-37	0.0491	0.0805	0.542199	162.132	0.0149878		rs141469619	0.184893	0.303134	0.541903	-0.40925	0.779036	1.20309	0.664148	2.17937
MUFA/TFA	ebi-a-GCST90092929	COPD/asthma/ILD related pneumonia or pneumonia derived septichaemia || id:finn-b-PULM_PNEUMONIA_SEPSIS	rs150844304	15	43726625	C	A	0.125859	0.0125196	8.9e-24	-0.0477	0.07	0.4957	101.062	0.0336089		rs150844304	-0.378996	0.556178	0.4956	-1.4691	0.711113	0.684549	0.230132	2.03626
MUFA/TFA	ebi-a-GCST90092929	COPD/asthma/ILD related pneumonia or pneumonia derived septichaemia || id:finn-b-PULM_PNEUMONIA_SEPSIS	rs174564	11	61588305	G	A	0.19826	0.00413666	1e-200	-0.012	0.0098	0.2237	2297.05	0.0332751		rs174564	-0.0605266	0.04943	0.220768	-0.157409	0.0363563	0.941269	0.854354	1.03703
MUFA/TFA	ebi-a-GCST90092929	COPD/asthma/ILD related pneumonia or pneumonia derived septichaemia || id:finn-b-PULM_PNEUMONIA_SEPSIS	rs1801689	17	64210580	C	A	-0.0714073	0.0115046	5.4e-10	0.0276	0.0504	0.584	38.525	0.101228		rs1801689	-0.386515	0.70581	0.583954	-1.7699	0.996873	0.67942	0.170349	2.70979
MUFA/TFA	ebi-a-GCST90092929	COPD/asthma/ILD related pneumonia or pneumonia derived septichaemia || id:finn-b-PULM_PNEUMONIA_SEPSIS	rs2304128	19	19746151	T	G	-0.045341	0.00737952	8e-10	0.0094	0.0183	0.608501	37.7508	0.0932699		rs2304128	-0.207318	0.403608	0.607489	-0.99839	0.583754	0.812761	0.368472	1.79276
MUFA/TFA	ebi-a-GCST90092929	COPD/asthma/ILD related pneumonia or pneumonia derived septichaemia || id:finn-b-PULM_PNEUMONIA_SEPSIS	rs2642438	1	220970028	G	A	-0.0316508	0.00433057	2.7e-13	-0.0078	0.0108	0.467599	53.417	0.0765851		rs2642438	0.246439	0.341224	0.470158	-0.422359	0.915238	1.27946	0.655499	2.49737
MUFA/TFA	ebi-a-GCST90092929	COPD/asthma/ILD related pneumonia or pneumonia derived septichaemia || id:finn-b-PULM_PNEUMONIA_SEPSIS	rs283814	19	45389224	G	A	0.0538255	0.00737802	3e-13	0.0107	0.0228	0.6399	53.2226	0.0137411		rs283814	0.198791	0.423591	0.638856	-0.631448	1.02903	1.21993	0.531821	2.79835
MUFA/TFA	ebi-a-GCST90092929	COPD/asthma/ILD related pneumonia or pneumonia derived septichaemia || id:finn-b-PULM_PNEUMONIA_SEPSIS	rs2925979	16	81534790	C	T	-0.0295931	0.00431041	6.6e-12	0.003	0.0104	0.7741	47.135	0.0237871		rs2925979	-0.101375	0.351433	0.772993	-0.790184	0.587434	0.903594	0.453761	1.79937
MUFA/TFA	ebi-a-GCST90092929	COPD/asthma/ILD related pneumonia or pneumonia derived septichaemia || id:finn-b-PULM_PNEUMONIA_SEPSIS	rs2972140	2	227104111	C	T	0.0371855	0.00413706	2.5e-19	-0.0046	0.0101	0.6478	80.7911	0.168494		rs2972140	-0.123704	0.271611	0.648789	-0.656062	0.408654	0.883641	0.518891	1.50479
MUFA/TFA	ebi-a-GCST90092929	COPD/asthma/ILD related pneumonia or pneumonia derived septichaemia || id:finn-b-PULM_PNEUMONIA_SEPSIS	rs3019621	11	61807783	C	T	0.0311412	0.00473182	4.7e-11	-0.0143	0.0129	0.2699	43.3126	0.0138681		rs3019621	-0.459199	0.414242	0.267634	-1.27111	0.352716	0.63179	0.280519	1.42293
MUFA/TFA	ebi-a-GCST90092929	COPD/asthma/ILD related pneumonia or pneumonia derived septichaemia || id:finn-b-PULM_PNEUMONIA_SEPSIS	rs34634128	3	136322265	GT	G	0.0302059	0.00452682	2.5e-11	-0.0027	0.0134	0.8404	44.5243	0.0231453		rs34634128	-0.0893865	0.443622	0.840313	-0.958886	0.780112	0.914492	0.38332	2.18172
MUFA/TFA	ebi-a-GCST90092929	COPD/asthma/ILD related pneumonia or pneumonia derived septichaemia || id:finn-b-PULM_PNEUMONIA_SEPSIS	rs35163364	7	128732786	T	C	-0.0238538	0.0040061	2.6e-09	-0.0036	0.0105	0.7335	35.4545	0.0130608		rs35163364	0.150919	0.440181	0.731706	-0.711836	1.01367	1.1629	0.490742	2.75571
MUFA/TFA	ebi-a-GCST90092929	COPD/asthma/ILD related pneumonia or pneumonia derived septichaemia || id:finn-b-PULM_PNEUMONIA_SEPSIS	rs4704834	5	156443066	G	A	0.0282772	0.004127	7.3e-12	-0.0204	0.0104	0.0491904	46.9466	0.0158948		rs4704834	-0.721429	0.367787	0.0498162	-1.44229	-0.000565827	0.486057	0.236385	0.999434
MUFA/TFA	ebi-a-GCST90092929	COPD/asthma/ILD related pneumonia or pneumonia derived septichaemia || id:finn-b-PULM_PNEUMONIA_SEPSIS	rs56257534	4	171521999	T	C	-0.028794	0.00463599	5.3e-10	-0.0183	0.0129	0.1563	38.5762	0.019987		rs56257534	0.635549	0.44801	0.156014	-0.242551	1.51365	1.88806	0.784624	4.54328
MUFA/TFA	ebi-a-GCST90092929	COPD/asthma/ILD related pneumonia or pneumonia derived septichaemia || id:finn-b-PULM_PNEUMONIA_SEPSIS	rs563296	10	99772404	A	G	0.0243088	0.00397826	9.9e-10	0.002	0.0097	0.8338	37.3371	0.0646414		rs563296	0.0822747	0.399032	0.836646	-0.699829	0.864378	1.08575	0.49667	2.37353
MUFA/TFA	ebi-a-GCST90092929	COPD/asthma/ILD related pneumonia or pneumonia derived septichaemia || id:finn-b-PULM_PNEUMONIA_SEPSIS	rs603424	10	102075479	A	G	-0.0489882	0.00520289	4.7e-21	0.0102	0.0152	0.5039	88.653	0.0412986		rs603424	-0.208213	0.310279	0.502187	-0.81636	0.399933	0.812034	0.442038	1.49172
MUFA/TFA	ebi-a-GCST90092929	COPD/asthma/ILD related pneumonia or pneumonia derived septichaemia || id:finn-b-PULM_PNEUMONIA_SEPSIS	rs62117489	19	8442202	A	C	-0.0522453	0.00858963	1.2e-09	0.0221	0.0266	0.4049	36.9952	0.494724		rs62117489	-0.423005	0.509137	0.406071	-1.42091	0.574903	0.655076	0.241494	1.77696
MUFA/TFA	ebi-a-GCST90092929	COPD/asthma/ILD related pneumonia or pneumonia derived septichaemia || id:finn-b-PULM_PNEUMONIA_SEPSIS	rs632057	6	139834012	G	T	-0.0281093	0.00408932	6.2e-12	-0.0018	0.0098	0.8552	47.2496	0.016156		rs632057	0.0640357	0.348639	0.85427	-0.619297	0.747368	1.06613	0.538323	2.11144
MUFA/TFA	ebi-a-GCST90092929	COPD/asthma/ILD related pneumonia or pneumonia derived septichaemia || id:finn-b-PULM_PNEUMONIA_SEPSIS	rs676210	2	21231524	A	G	-0.0750024	0.00487347	1.9e-53	-0.0136	0.011	0.2138	236.85	0.0158364		rs676210	0.181328	0.146662	0.216323	-0.10613	0.468785	1.19881	0.899308	1.59805
MUFA/TFA	ebi-a-GCST90092929	COPD/asthma/ILD related pneumonia or pneumonia derived septichaemia || id:finn-b-PULM_PNEUMONIA_SEPSIS	rs67981690	12	21343886	G	A	0.0369237	0.00592957	4.8e-10	-0.0179	0.0124	0.1489	38.7761	0.0222621		rs67981690	-0.484783	0.335828	0.148866	-1.14301	0.173439	0.615831	0.318859	1.18939
MUFA/TFA	ebi-a-GCST90092929	COPD/asthma/ILD related pneumonia or pneumonia derived septichaemia || id:finn-b-PULM_PNEUMONIA_SEPSIS	rs7140110	13	114544024	C	T	0.0239699	0.0043214	2.9e-08	0.0085	0.0109	0.4352	30.7669	0.0221829		rs7140110	0.354611	0.454737	0.435499	-0.536673	1.2459	1.42563	0.58469	3.47605
MUFA/TFA	ebi-a-GCST90092929	COPD/asthma/ILD related pneumonia or pneumonia derived septichaemia || id:finn-b-PULM_PNEUMONIA_SEPSIS	rs72555385	7	73123473	G	A	0.0645712	0.00918104	2e-12	0.0296	0.0327	0.3645	49.4645	0.0196956		rs72555385	0.458409	0.506418	0.36536	-0.53417	1.45099	1.58156	0.586156	4.26733
MUFA/TFA	ebi-a-GCST90092929	COPD/asthma/ILD related pneumonia or pneumonia derived septichaemia || id:finn-b-PULM_PNEUMONIA_SEPSIS	rs72836561	17	41926126	T	C	0.117198	0.0113317	4.5e-25	-0.0204	0.0276	0.4591	106.967	0.0332908		rs72836561	-0.174064	0.235499	0.459828	-0.635642	0.287513	0.840243	0.529595	1.33311
MUFA/TFA	ebi-a-GCST90092929	COPD/asthma/ILD related pneumonia or pneumonia derived septichaemia || id:finn-b-PULM_PNEUMONIA_SEPSIS	rs7679	20	44576502	C	T	0.0569608	0.00509203	4.8e-29	-0.0254	0.0136	0.0615602	125.133	0.0181273		rs7679	-0.445921	0.238761	0.0618113	-0.913892	0.0220503	0.640235	0.400961	1.0223
MUFA/TFA	ebi-a-GCST90092929	COPD/asthma/ILD related pneumonia or pneumonia derived septichaemia || id:finn-b-PULM_PNEUMONIA_SEPSIS	rs7704383	5	78602472	T	C	0.0232397	0.00399816	6.2e-09	0.0032	0.0097	0.7395	33.7863	0.018625		rs7704383	0.137695	0.417389	0.741478	-0.680387	0.955778	1.14763	0.506421	2.60069
MUFA/TFA	ebi-a-GCST90092929	COPD/asthma/ILD related pneumonia or pneumonia derived septichaemia || id:finn-b-PULM_PNEUMONIA_SEPSIS	rs7772305	6	31328886	G	A	0.0270665	0.00450704	1.9e-09	0.0067	0.0113	0.5563	36.0646	0.0148875		rs7772305	0.247538	0.41749	0.553234	-0.570742	1.06582	1.28087	0.565106	2.90322
MUFA/TFA	ebi-a-GCST90092929	COPD/asthma/ILD related pneumonia or pneumonia derived septichaemia || id:finn-b-PULM_PNEUMONIA_SEPSIS	rs78058190	2	219699999	A	G	0.0729115	0.0102316	1e-12	0.0049	0.0179	0.7858	50.7814	0.0196184		rs78058190	0.0672048	0.245503	0.784282	-0.413981	0.548391	1.06951	0.661013	1.73047
MUFA/TFA	ebi-a-GCST90092929	COPD/asthma/ILD related pneumonia or pneumonia derived septichaemia || id:finn-b-PULM_PNEUMONIA_SEPSIS	rs7924036	10	65191645	T	G	-0.0453884	0.00395433	1.7e-30	0.005	0.0097	0.6055	131.748	0.0161771		rs7924036	-0.11016	0.213711	0.606229	-0.529034	0.308713	0.895691	0.589174	1.36167
MUFA/TFA	ebi-a-GCST90092929	COPD/asthma/ILD related pneumonia or pneumonia derived septichaemia || id:finn-b-PULM_PNEUMONIA_SEPSIS	rs9271573	6	32590501	C	A	0.0309673	0.0040228	1.4e-14	0.0081	0.0109	0.4559	59.2584	0.0156656		rs9271573	0.261566	0.351984	0.457409	-0.428323	0.951455	1.29896	0.651601	2.58948
MUFA/TFA	ebi-a-GCST90092929	COPD/asthma/ILD related pneumonia or pneumonia derived septichaemia || id:finn-b-PULM_PNEUMONIA_SEPSIS	rs9910747	17	17433959	C	A	0.045315	0.00819683	3.2e-08	0.0108	0.0181	0.550201	30.5627	0.0364124		rs9910747	0.238332	0.399426	0.550718	-0.544544	1.02121	1.26913	0.580106	2.77654
MUFA/TFA	ebi-a-GCST90092929	COPD/asthma/ILD related pneumonia or pneumonia derived septichaemia || id:finn-b-PULM_PNEUMONIA_SEPSIS	rs998584	6	43757896	A	C	0.0274841	0.00395781	3.8e-12	-0.0134	0.0098	0.1702	48.2229	0.0155244		rs998584	-0.487555	0.35657	0.171517	-1.18643	0.211322	0.614126	0.305309	1.23531

## Sheet: STable3 SNPs on PUFA and COPD
Exposure	Exposure_ID	Outcome_ID	SNP	Chr	Position	EA	OA	Exposure			Outcome			F_statistics	R2		harmonized
								Beta	SE	P-value	Beta	SE	P-value				SNP	b	se	p	lo_ci	up_ci	or	or_lci95	or_uci95
PUFA/TFA	ebi-a-GCST90092941	COPD || id:finn-b-J10_COPD	rs10020067	4	88181491	A	C	-0.0271278	0.00408019	2.99985e-11	0.0148	0.0201	0.4611	44.2047	0.0144006		rs10020067	-0.545566	0.740937	0.461537	-1.9978	0.906671	0.579514	0.135633	2.47607
PUFA/TFA	ebi-a-GCST90092941	COPD || id:finn-b-J10_COPD	rs10455872	6	161010118	G	A	0.131843	0.00734871	5.60015e-72	-0.0717	0.0444	0.1067	321.878	0.0961599		rs10455872	-0.543829	0.336764	0.10634	-1.20389	0.116229	0.580521	0.300026	1.12325
PUFA/TFA	ebi-a-GCST90092941	COPD || id:finn-b-J10_COPD	rs10746732	9	86694759	A	G	-0.0281475	0.00483206	5.69994e-09	0.0444	0.0239	0.0629506	33.9324	0.0110913		rs10746732	-1.5774	0.849098	0.0632059	-3.24164	0.0868283	0.20651	0.0390998	1.09071
PUFA/TFA	ebi-a-GCST90092941	COPD || id:finn-b-J10_COPD	rs11429307	5	55857025	GT	G	-0.0398522	0.00505445	3.19963e-15	-0.0176	0.0271	0.517299	62.1666	0.0201342		rs11429307	0.441632	0.680013	0.51605	-0.891193	1.77446	1.55524	0.410166	5.89708
PUFA/TFA	ebi-a-GCST90092941	COPD || id:finn-b-J10_COPD	rs11644601	16	15172118	C	T	0.052633	0.00435714	1.39991e-33	-0.0371	0.0205	0.0707001	145.919	0.0460115		rs11644601	-0.704881	0.389489	0.0703336	-1.46828	0.0585184	0.494167	0.230321	1.06026
PUFA/TFA	ebi-a-GCST90092941	COPD || id:finn-b-J10_COPD	rs1168041	1	62960250	C	T	-0.036211	0.00424	1.29987e-17	-0.0009	0.021	0.9645	72.9372	0.0235404		rs1168041	0.0248543	0.579934	0.965815	-1.11182	1.16153	1.02517	0.328961	3.1948
PUFA/TFA	ebi-a-GCST90092941	COPD || id:finn-b-J10_COPD	rs116843064	19	8429323	A	G	0.159327	0.0142266	4.10015e-29	0.1396	0.057	0.0142099	125.423	0.0398058		rs116843064	0.876185	0.357755	0.0143205	0.174986	1.57738	2.40172	1.19123	4.84228
PUFA/TFA	ebi-a-GCST90092941	COPD || id:finn-b-J10_COPD	rs117733303	6	160922870	G	A	0.201764	0.0147022	7.39946e-43	-0.1049	0.0883	0.2353	188.331	0.0586012		rs117733303	-0.519914	0.43764	0.234835	-1.37769	0.33786	0.594571	0.252161	1.40194
PUFA/TFA	ebi-a-GCST90092941	COPD || id:finn-b-J10_COPD	rs1180384	1	39892774	C	T	-0.0256419	0.00431269	2.80001e-09	0.0063	0.0214	0.769501	35.3512	0.0115497		rs1180384	-0.245692	0.834572	0.768458	-1.88145	1.39007	0.782163	0.152369	4.01513
PUFA/TFA	ebi-a-GCST90092941	COPD || id:finn-b-J10_COPD	rs12212146	6	161125454	C	T	-0.0576534	0.00776188	1.10002e-13	-0.0566	0.0389	0.1459	55.1717	0.0179093		rs12212146	0.981729	0.674722	0.145666	-0.340726	2.30418	2.66907	0.711254	10.016
PUFA/TFA	ebi-a-GCST90092941	COPD || id:finn-b-J10_COPD	rs12419462	11	27623309	A	G	-0.0306279	0.0047212	8.69961e-11	0.066	0.0225	0.00334603	42.0852	0.0137196		rs12419462	-2.1549	0.734624	0.00335344	-3.59476	-0.715034	0.115915	0.0274672	0.489175
PUFA/TFA	ebi-a-GCST90092941	COPD || id:finn-b-J10_COPD	rs1260326	2	27730940	C	T	0.0904386	0.00405137	2.19786e-110	-0.0222	0.0195	0.254	498.315	0.141416		rs1260326	-0.24547	0.215616	0.254928	-0.668078	0.177137	0.782336	0.512693	1.19379
PUFA/TFA	ebi-a-GCST90092941	COPD || id:finn-b-J10_COPD	rs13389219	2	165528876	T	C	0.0354489	0.00405997	2.49977e-18	0.0177	0.0196	0.3653	76.236	0.0245789		rs13389219	0.49931	0.552909	0.366493	-0.58439	1.58301	1.64758	0.557446	4.8696
PUFA/TFA	ebi-a-GCST90092941	COPD || id:finn-b-J10_COPD	rs139974673	15	44027885	C	T	-0.102576	0.0125072	2.39994e-16	-0.0271	0.1309	0.8363	67.2622	0.0217486		rs139974673	0.264194	1.27613	0.835988	-2.23701	2.7654	1.30238	0.106777	15.8854
PUFA/TFA	ebi-a-GCST90092941	COPD || id:finn-b-J10_COPD	rs141469619	11	116714293	G	A	-0.179238	0.0209441	1.10002e-17	0.1444	0.1538	0.348	73.2381	0.0236352		rs141469619	-0.805633	0.858077	0.347792	-2.48746	0.876198	0.446805	0.0831205	2.40175
PUFA/TFA	ebi-a-GCST90092941	COPD || id:finn-b-J10_COPD	rs149402055	11	68525539	T	C	-0.0931948	0.014958	4.70002e-10	0.0063	0.0453	0.8899	38.8183	0.0126681		rs149402055	-0.0676003	0.486079	0.889393	-1.02031	0.885114	0.934634	0.360482	2.42326
PUFA/TFA	ebi-a-GCST90092941	COPD || id:finn-b-J10_COPD	rs174564	11	61588305	G	A	-0.121598	0.00415415	2.39883e-188	-0.0168	0.0188	0.3713	856.818	0.2207		rs174564	0.13816	0.154608	0.371527	-0.164871	0.441191	1.14816	0.848003	1.55456
PUFA/TFA	ebi-a-GCST90092941	COPD || id:finn-b-J10_COPD	rs182549	2	136616754	T	C	-0.0271731	0.00448263	1.29999e-09	0.0221	0.019	0.244	36.7462	0.012		rs182549	-0.813304	0.699221	0.244765	-2.18378	0.557169	0.443391	0.112615	1.74572
PUFA/TFA	ebi-a-GCST90092941	COPD || id:finn-b-J10_COPD	rs2035816	4	100508556	G	A	0.0395074	0.00715195	3.29997e-08	0.0459	0.0543	0.3983	30.5146	0.00998527		rs2035816	1.16181	1.37443	0.397941	-1.53207	3.85568	3.1957	0.216088	47.2609
PUFA/TFA	ebi-a-GCST90092941	COPD || id:finn-b-J10_COPD	rs2302263	11	64021821	T	C	-0.039263	0.00701116	2.1e-08	0.006	0.0278	0.8287	31.3608	0.0102593		rs2302263	-0.152816	0.708046	0.829122	-1.54059	1.23495	0.858288	0.214256	3.43822
PUFA/TFA	ebi-a-GCST90092941	COPD || id:finn-b-J10_COPD	rs261290	15	58678720	C	T	0.0280914	0.00418134	1.80011e-11	-0.0015	0.0191	0.9356	45.1352	0.0146992		rs261290	-0.0533971	0.679923	0.937403	-1.38605	1.27925	0.948003	0.250062	3.59395
PUFA/TFA	ebi-a-GCST90092941	COPD || id:finn-b-J10_COPD	rs283814	19	45389224	G	A	-0.0416285	0.00739827	1.79999e-08	0.0235	0.0438	0.5919	31.6607	0.0103564		rs283814	-0.564517	1.05216	0.591593	-2.62676	1.49772	0.568635	0.0723125	4.4715
PUFA/TFA	ebi-a-GCST90092941	COPD || id:finn-b-J10_COPD	rs2972140	2	227104111	C	T	-0.0339204	0.00414893	2.90001e-16	0.0201	0.0193	0.2967	66.842	0.0216157		rs2972140	-0.592564	0.568979	0.297666	-1.70776	0.522635	0.552908	0.181271	1.68647
PUFA/TFA	ebi-a-GCST90092941	COPD || id:finn-b-J10_COPD	rs4871624	8	126629328	G	T	-0.0244535	0.00440683	2.90001e-08	-0.0262	0.021	0.2118	30.7914	0.0100749		rs4871624	1.07142	0.858773	0.212171	-0.611773	2.75462	2.91953	0.542388	15.715
PUFA/TFA	ebi-a-GCST90092941	COPD || id:finn-b-J10_COPD	rs56156922	16	56987369	C	T	0.0269447	0.00425208	2.30001e-10	-0.039	0.0208	0.0605801	40.1554	0.0130987		rs56156922	-1.44741	0.771951	0.0607927	-2.96043	0.0656159	0.235179	0.0517964	1.06782
PUFA/TFA	ebi-a-GCST90092941	COPD || id:finn-b-J10_COPD	rs6073958	20	44551855	C	T	-0.0533143	0.00497908	9.3994e-27	-0.0044	0.0242	0.8573	114.654	0.0365128		rs6073958	0.0825295	0.453912	0.855725	-0.807138	0.972197	1.08603	0.446133	2.64375
PUFA/TFA	ebi-a-GCST90092941	COPD || id:finn-b-J10_COPD	rs632057	6	139834012	G	T	0.0277938	0.00410121	1.20005e-11	0.0342	0.0188	0.0682103	45.9274	0.0149534		rs632057	1.23049	0.67641	0.0688887	-0.095273	2.55625	3.42291	0.909125	12.8874
PUFA/TFA	ebi-a-GCST90092941	COPD || id:finn-b-J10_COPD	rs655720	3	136103267	T	C	-0.0282098	0.00442029	1.7e-10	-0.0001	0.0219	0.9976	40.7285	0.0132832		rs655720	0.00354487	0.776326	0.996357	-1.51805	1.52514	1.00355	0.219138	4.5958
PUFA/TFA	ebi-a-GCST90092941	COPD || id:finn-b-J10_COPD	rs673548	2	21237544	A	G	0.0428037	0.00488484	1.9002e-18	-0.0044	0.021	0.8327	76.7824	0.0247507		rs673548	-0.102795	0.490612	0.834039	-1.06439	0.858804	0.902312	0.344937	2.36034
PUFA/TFA	ebi-a-GCST90092941	COPD || id:finn-b-J10_COPD	rs6905288	6	43758873	A	G	-0.0225343	0.00399293	1.7e-08	-0.0289	0.0188	0.125	31.8497	0.0104176		rs6905288	1.28249	0.834284	0.124236	-0.352707	2.91769	3.6056	0.702783	18.4984
PUFA/TFA	ebi-a-GCST90092941	COPD || id:finn-b-J10_COPD	rs72836561	17	41926126	T	C	-0.0873155	0.0113592	1.50003e-14	0.0908	0.0529	0.0859805	59.0864	0.0191557		rs72836561	-1.03991	0.605849	0.0860804	-2.22737	0.147557	0.353488	0.107812	1.159
PUFA/TFA	ebi-a-GCST90092941	COPD || id:finn-b-J10_COPD	rs7402939	15	99183876	C	T	-0.0236583	0.00413759	1.09999e-08	0.0045	0.0192	0.8166	32.6943	0.0106909		rs7402939	-0.190208	0.811555	0.814694	-1.78085	1.40044	0.826787	0.168494	4.05698
PUFA/TFA	ebi-a-GCST90092941	COPD || id:finn-b-J10_COPD	rs752446	8	10649767	A	G	-0.0259432	0.00409605	2.39999e-10	0.0045	0.0206	0.8256	40.1159	0.013086		rs752446	-0.173456	0.794042	0.827081	-1.72978	1.38287	0.840754	0.177324	3.98631
PUFA/TFA	ebi-a-GCST90092941	COPD || id:finn-b-J10_COPD	rs78058190	2	219699999	A	G	-0.0623769	0.010261	1.2e-09	-0.0224	0.0342	0.5128	36.9546	0.0120672		rs78058190	0.359107	0.54828	0.512487	-0.715521	1.43374	1.43205	0.488937	4.19434
PUFA/TFA	ebi-a-GCST90092941	COPD || id:finn-b-J10_COPD	rs7924036	10	65191645	T	G	0.0366406	0.00396562	2.49977e-20	-0.0121	0.0186	0.5142	85.3695	0.0274428		rs7924036	-0.330235	0.507634	0.515345	-1.3252	0.664727	0.718755	0.265751	1.94396
PUFA/TFA	ebi-a-GCST90092941	COPD || id:finn-b-J10_COPD	rs79598313	1	27284913	T	C	-0.0818364	0.0131684	5.1e-10	-0.0712	0.0511	0.1637	38.6213	0.0126046		rs79598313	0.870028	0.624417	0.163515	-0.353828	2.09388	2.38698	0.701996	8.11639
PUFA/TFA	ebi-a-GCST90092941	COPD || id:finn-b-J10_COPD	rs9419746	10	94508055	T	C	-0.0294304	0.00490611	2e-09	-0.0418	0.0232	0.0716292	35.9847	0.0117542		rs9419746	1.4203	0.788301	0.0715888	-0.124769	2.96537	4.13836	0.882701	19.4019
PUFA/TFA	ebi-a-GCST90092941	COPD || id:finn-b-J10_COPD	rs9908820	17	73408819	G	A	-0.0285307	0.0044699	1.7e-10	0.0231	0.0219	0.2901	40.7408	0.0132871		rs9908820	-0.809654	0.767594	0.291519	-2.31414	0.69483	0.445012	0.0988513	2.00337
PUFA/TFA	ebi-a-GCST90092941	COPD, hospital admissions || id:finn-b-COPD_HOSPITAL	rs10020067	4	88181491	A	C	-0.0271278	0.00408019	3e-11	0.0158	0.0206	0.4442	44.2047	0.0144006		rs10020067	-0.582428	0.759369	0.443087	-2.07079	0.905934	0.55854	0.126086	2.47424
PUFA/TFA	ebi-a-GCST90092941	COPD, hospital admissions || id:finn-b-COPD_HOSPITAL	rs10455872	6	161010118	G	A	0.131843	0.00734871	5.6e-72	-0.0775	0.0456	0.08908	321.878	0.0961599		rs10455872	-0.58782	0.345866	0.0892135	-1.26572	0.0900768	0.555537	0.282037	1.09426
PUFA/TFA	ebi-a-GCST90092941	COPD, hospital admissions || id:finn-b-COPD_HOSPITAL	rs1047964	11	117156893	T	G	0.154268	0.0201684	2e-14	-0.0427	0.0968	0.6592	58.5071	0.0189715		rs1047964	-0.276791	0.627479	0.659129	-1.50665	0.953069	0.758213	0.221651	2.59366
PUFA/TFA	ebi-a-GCST90092941	COPD, hospital admissions || id:finn-b-COPD_HOSPITAL	rs10746732	9	86694759	A	G	-0.0281475	0.00483206	5.7e-09	0.0526	0.0244	0.0313603	33.9324	0.0110913		rs10746732	-1.86873	0.866862	0.0311042	-3.56778	-0.169678	0.15432	0.0282185	0.843937
PUFA/TFA	ebi-a-GCST90092941	COPD, hospital admissions || id:finn-b-COPD_HOSPITAL	rs11429307	5	55857025	GT	G	-0.0398522	0.00505445	3.2e-15	-0.0076	0.0278	0.785199	62.1666	0.0201342		rs11429307	0.190705	0.697578	0.78456	-1.17655	1.55796	1.2101	0.308342	4.74911
PUFA/TFA	ebi-a-GCST90092941	COPD, hospital admissions || id:finn-b-COPD_HOSPITAL	rs11644601	16	15172118	C	T	0.052633	0.00435714	1.4e-33	-0.028	0.021	0.1831	145.919	0.0460115		rs11644601	-0.531986	0.398989	0.182422	-1.314	0.250033	0.587437	0.268742	1.28407
PUFA/TFA	ebi-a-GCST90092941	COPD, hospital admissions || id:finn-b-COPD_HOSPITAL	rs1168041	1	62960250	C	T	-0.036211	0.00424	1.3e-17	0.0005	0.0215	0.9814	72.9372	0.0235404		rs1168041	-0.013808	0.593742	0.981446	-1.17754	1.14993	0.986287	0.308035	3.15796
PUFA/TFA	ebi-a-GCST90092941	COPD, hospital admissions || id:finn-b-COPD_HOSPITAL	rs116843064	19	8429323	A	G	0.159327	0.0142266	4.1e-29	0.1601	0.0585	0.00619798	125.423	0.0398058		rs116843064	1.00485	0.367169	0.0062049	0.2852	1.7245	2.7315	1.33003	5.60974
PUFA/TFA	ebi-a-GCST90092941	COPD, hospital admissions || id:finn-b-COPD_HOSPITAL	rs117733303	6	160922870	G	A	0.201764	0.0147022	7.4e-43	-0.121	0.0905	0.1812	188.331	0.0586012		rs117733303	-0.599711	0.448544	0.181217	-1.47886	0.279435	0.548971	0.227898	1.32238
PUFA/TFA	ebi-a-GCST90092941	COPD, hospital admissions || id:finn-b-COPD_HOSPITAL	rs1180384	1	39892774	C	T	-0.0256419	0.00431269	2.8e-09	0.0004	0.0219	0.9856	35.3512	0.0115497		rs1180384	-0.0155995	0.854071	0.985428	-1.68958	1.65838	0.984522	0.184597	5.25079
PUFA/TFA	ebi-a-GCST90092941	COPD, hospital admissions || id:finn-b-COPD_HOSPITAL	rs12212146	6	161125454	C	T	-0.0576534	0.00776188	1.1e-13	-0.0425	0.0399	0.286	55.1717	0.0179093		rs12212146	0.737164	0.692067	0.286802	-0.619287	2.09361	2.09	0.538328	8.11419
PUFA/TFA	ebi-a-GCST90092941	COPD, hospital admissions || id:finn-b-COPD_HOSPITAL	rs12419462	11	27623309	A	G	-0.0306279	0.0047212	8.7e-11	0.0698	0.023	0.00245703	42.0852	0.0137196		rs12419462	-2.27897	0.750949	0.00240709	-3.75083	-0.807107	0.10239	0.0234983	0.446147
PUFA/TFA	ebi-a-GCST90092941	COPD, hospital admissions || id:finn-b-COPD_HOSPITAL	rs1260326	2	27730940	C	T	0.0904386	0.00405137	2.2e-110	-0.018	0.02	0.3676	498.315	0.141416		rs1260326	-0.19903	0.221145	0.36812	-0.632473	0.234413	0.819525	0.531276	1.26417
PUFA/TFA	ebi-a-GCST90092941	COPD, hospital admissions || id:finn-b-COPD_HOSPITAL	rs13389219	2	165528876	T	C	0.0354489	0.00405997	2.5e-18	0.0189	0.02	0.3444	76.236	0.0245789		rs13389219	0.533162	0.564192	0.344659	-0.572655	1.63898	1.70431	0.564026	5.14991
PUFA/TFA	ebi-a-GCST90092941	COPD, hospital admissions || id:finn-b-COPD_HOSPITAL	rs139974673	15	44027885	C	T	-0.102576	0.0125072	2.4e-16	0.0041	0.1349	0.9758	67.2622	0.0217486		rs139974673	-0.0399704	1.31512	0.975754	-2.61761	2.53767	0.960818	0.072977	12.6502
PUFA/TFA	ebi-a-GCST90092941	COPD, hospital admissions || id:finn-b-COPD_HOSPITAL	rs141469619	11	116714293	G	A	-0.179238	0.0209441	1.1e-17	0.112	0.1579	0.4779	73.2381	0.0236352		rs141469619	-0.624867	0.880952	0.478132	-2.35153	1.1018	0.535332	0.0952231	3.00957
PUFA/TFA	ebi-a-GCST90092941	COPD, hospital admissions || id:finn-b-COPD_HOSPITAL	rs149402055	11	68525539	T	C	-0.0931948	0.014958	4.7e-10	-0.0082	0.0465	0.8602	38.8183	0.0126681		rs149402055	0.0879877	0.498955	0.860024	-0.889964	1.06594	1.09197	0.410671	2.90357
PUFA/TFA	ebi-a-GCST90092941	COPD, hospital admissions || id:finn-b-COPD_HOSPITAL	rs174564	11	61588305	G	A	-0.121598	0.00415415	2.4e-188	-0.0139	0.0193	0.4714	856.818	0.2207		rs174564	0.114311	0.15872	0.471397	-0.19678	0.425402	1.1211	0.821372	1.53021
PUFA/TFA	ebi-a-GCST90092941	COPD, hospital admissions || id:finn-b-COPD_HOSPITAL	rs182549	2	136616754	T	C	-0.0271731	0.00448263	1.3e-09	0.0243	0.0195	0.2112	36.7462	0.012		rs182549	-0.894267	0.717621	0.212708	-2.3008	0.512271	0.408907	0.100178	1.66908
PUFA/TFA	ebi-a-GCST90092941	COPD, hospital admissions || id:finn-b-COPD_HOSPITAL	rs2035816	4	100508556	G	A	0.0395074	0.00715195	3.3e-08	0.0415	0.0556	0.4551	30.5146	0.00998527		rs2035816	1.05044	1.40733	0.455424	-1.70793	3.80881	2.8589	0.18124	45.0965
PUFA/TFA	ebi-a-GCST90092941	COPD, hospital admissions || id:finn-b-COPD_HOSPITAL	rs2302263	11	64021821	T	C	-0.039263	0.00701116	2.1e-08	0.0013	0.0285	0.9629	31.3608	0.0102593		rs2302263	-0.0331101	0.725874	0.963618	-1.45582	1.3896	0.967432	0.233208	4.01326
PUFA/TFA	ebi-a-GCST90092941	COPD, hospital admissions || id:finn-b-COPD_HOSPITAL	rs261290	15	58678720	C	T	0.0280914	0.00418134	1.8e-11	0.0072	0.0196	0.7146	45.1352	0.0146992		rs261290	0.256306	0.697722	0.71336	-1.11123	1.62384	1.29215	0.329154	5.07254
PUFA/TFA	ebi-a-GCST90092941	COPD, hospital admissions || id:finn-b-COPD_HOSPITAL	rs283814	19	45389224	G	A	-0.0416285	0.00739827	1.8e-08	0.0243	0.0448	0.587801	31.6607	0.0103564		rs283814	-0.583735	1.07619	0.587536	-2.69306	1.52559	0.557811	0.0676736	4.59785
PUFA/TFA	ebi-a-GCST90092941	COPD, hospital admissions || id:finn-b-COPD_HOSPITAL	rs2972140	2	227104111	C	T	-0.0339204	0.00414893	2.9e-16	0.0302	0.0198	0.1257	66.842	0.0216157		rs2972140	-0.89032	0.58372	0.127196	-2.03441	0.253771	0.410524	0.130758	1.28888
PUFA/TFA	ebi-a-GCST90092941	COPD, hospital admissions || id:finn-b-COPD_HOSPITAL	rs4871624	8	126629328	G	T	-0.0244535	0.00440683	2.9e-08	-0.022	0.0215	0.3063	30.7914	0.0100749		rs4871624	0.899667	0.87922	0.306187	-0.823604	2.62294	2.45878	0.438847	13.7761
PUFA/TFA	ebi-a-GCST90092941	COPD, hospital admissions || id:finn-b-COPD_HOSPITAL	rs56156922	16	56987369	C	T	0.0269447	0.00425208	2.3e-10	-0.0322	0.0213	0.1312	40.1554	0.0130987		rs56156922	-1.19504	0.790508	0.130601	-2.74444	0.354355	0.302692	0.0642846	1.42526
PUFA/TFA	ebi-a-GCST90092941	COPD, hospital admissions || id:finn-b-COPD_HOSPITAL	rs6073958	20	44551855	C	T	-0.0533143	0.00497908	9.4e-27	0.0019	0.0248	0.9382	114.654	0.0365128		rs6073958	-0.0356377	0.465166	0.938931	-0.947363	0.876088	0.96499	0.387762	2.40149
PUFA/TFA	ebi-a-GCST90092941	COPD, hospital admissions || id:finn-b-COPD_HOSPITAL	rs632057	6	139834012	G	T	0.0277938	0.00410121	1.2e-11	0.0308	0.0192	0.1093	45.9274	0.0149534		rs632057	1.10816	0.690802	0.108677	-0.24581	2.46213	3.02878	0.782071	11.7298
PUFA/TFA	ebi-a-GCST90092941	COPD, hospital admissions || id:finn-b-COPD_HOSPITAL	rs655720	3	136103267	T	C	-0.0282098	0.00442029	1.7e-10	-0.0032	0.0224	0.8882	40.7285	0.0132832		rs655720	0.113436	0.79405	0.886403	-1.4429	1.66977	1.12012	0.236241	5.31097
PUFA/TFA	ebi-a-GCST90092941	COPD, hospital admissions || id:finn-b-COPD_HOSPITAL	rs673548	2	21237544	A	G	0.0428037	0.00488484	1.9e-18	-0.0033	0.0216	0.8791	76.7824	0.0247507		rs673548	-0.0770961	0.504629	0.878574	-1.06617	0.911977	0.925801	0.344325	2.48924
PUFA/TFA	ebi-a-GCST90092941	COPD, hospital admissions || id:finn-b-COPD_HOSPITAL	rs6905288	6	43758873	A	G	-0.0225343	0.00399293	1.7e-08	-0.0219	0.0193	0.2556	31.8497	0.0104176		rs6905288	0.971852	0.856472	0.256495	-0.706834	2.65054	2.64283	0.493203	14.1616
PUFA/TFA	ebi-a-GCST90092941	COPD, hospital admissions || id:finn-b-COPD_HOSPITAL	rs72836561	17	41926126	T	C	-0.0873155	0.0113592	1.5e-14	0.0859	0.0542	0.1135	59.0864	0.0191557		rs72836561	-0.983789	0.620737	0.112996	-2.20043	0.232857	0.373892	0.110755	1.2622
PUFA/TFA	ebi-a-GCST90092941	COPD, hospital admissions || id:finn-b-COPD_HOSPITAL	rs7402939	15	99183876	C	T	-0.0236583	0.00413759	1.1e-08	0.0045	0.0197	0.8181	32.6943	0.0106909		rs7402939	-0.190208	0.832689	0.819315	-1.82228	1.44186	0.826787	0.161657	4.22856
PUFA/TFA	ebi-a-GCST90092941	COPD, hospital admissions || id:finn-b-COPD_HOSPITAL	rs752446	8	10649767	A	G	-0.0259432	0.00409605	2.4e-10	0.0055	0.0211	0.7926	40.1159	0.013086		rs752446	-0.212002	0.813315	0.794352	-1.8061	1.3821	0.808963	0.164294	3.98324
PUFA/TFA	ebi-a-GCST90092941	COPD, hospital admissions || id:finn-b-COPD_HOSPITAL	rs78058190	2	219699999	A	G	-0.0623769	0.010261	1.2e-09	-0.0247	0.035	0.480799	36.9546	0.0120672		rs78058190	0.39598	0.561105	0.480366	-0.703786	1.49575	1.48584	0.494709	4.46266
PUFA/TFA	ebi-a-GCST90092941	COPD, hospital admissions || id:finn-b-COPD_HOSPITAL	rs7924036	10	65191645	T	G	0.0366406	0.00396562	2.5e-20	-0.0144	0.019	0.4486	85.3695	0.0274428		rs7924036	-0.393007	0.51855	0.448514	-1.40937	0.623352	0.675024	0.244298	1.86517
PUFA/TFA	ebi-a-GCST90092941	COPD, hospital admissions || id:finn-b-COPD_HOSPITAL	rs79598313	1	27284913	T	C	-0.0818364	0.0131684	5.1e-10	-0.0673	0.0524	0.1991	38.6213	0.0126046		rs79598313	0.822372	0.640302	0.199019	-0.432619	2.07736	2.27589	0.648807	7.9834
PUFA/TFA	ebi-a-GCST90092941	COPD, hospital admissions || id:finn-b-COPD_HOSPITAL	rs9419746	10	94508055	T	C	-0.0294304	0.00490611	2e-09	-0.036	0.0238	0.1311	35.9847	0.0117542		rs9419746	1.22322	0.808688	0.13038	-0.361803	2.80825	3.39813	0.69642	16.5809
PUFA/TFA	ebi-a-GCST90092941	COPD, hospital admissions || id:finn-b-COPD_HOSPITAL	rs9908820	17	73408819	G	A	-0.0285307	0.0044699	1.7e-10	0.0141	0.0224	0.5295	40.7408	0.0132871		rs9908820	-0.494204	0.785119	0.529045	-2.03304	1.04463	0.610056	0.130937	2.84234
PUFA/TFA	ebi-a-GCST90092941	COPD/asthma related infections || id:finn-b-COPD_ASTHMA_INFECTIONS	rs10020067	4	88181491	A	C	-0.0271278	0.00408019	3e-11	-0.0095	0.0079	0.2268	44.2047	0.0144006		rs10020067	0.350194	0.291214	0.229158	-0.220586	0.920974	1.41934	0.802049	2.51174
PUFA/TFA	ebi-a-GCST90092941	COPD/asthma related infections || id:finn-b-COPD_ASTHMA_INFECTIONS	rs10455872	6	161010118	G	A	0.131843	0.00734871	5.6e-72	-0.0182	0.0174	0.2942	321.878	0.0961599		rs10455872	-0.138043	0.131975	0.295572	-0.396714	0.120628	0.871061	0.672526	1.12821
PUFA/TFA	ebi-a-GCST90092941	COPD/asthma related infections || id:finn-b-COPD_ASTHMA_INFECTIONS	rs1047964	11	117156893	T	G	0.154268	0.0201684	2e-14	-0.0178	0.0368	0.6278	58.5071	0.0189715		rs1047964	-0.115384	0.238546	0.628602	-0.582934	0.352166	0.891024	0.558258	1.42215
PUFA/TFA	ebi-a-GCST90092941	COPD/asthma related infections || id:finn-b-COPD_ASTHMA_INFECTIONS	rs10746732	9	86694759	A	G	-0.0281475	0.00483206	5.7e-09	-0.0081	0.0093	0.3831	33.9324	0.0110913		rs10746732	0.28777	0.330402	0.383772	-0.359819	0.935358	1.33345	0.697803	2.54813
PUFA/TFA	ebi-a-GCST90092941	COPD/asthma related infections || id:finn-b-COPD_ASTHMA_INFECTIONS	rs11429307	5	55857025	GT	G	-0.0398522	0.00505445	3.2e-15	-0.0134	0.0106	0.2081	62.1666	0.0201342		rs11429307	0.336242	0.265983	0.206176	-0.185084	0.857569	1.39968	0.831035	2.35742
PUFA/TFA	ebi-a-GCST90092941	COPD/asthma related infections || id:finn-b-COPD_ASTHMA_INFECTIONS	rs11644601	16	15172118	C	T	0.052633	0.00435714	1.4e-33	-0.0058	0.008	0.4689	145.919	0.0460115		rs11644601	-0.110197	0.151996	0.468452	-0.408109	0.187715	0.895658	0.664906	1.20649
PUFA/TFA	ebi-a-GCST90092941	COPD/asthma related infections || id:finn-b-COPD_ASTHMA_INFECTIONS	rs1168041	1	62960250	C	T	-0.036211	0.00424	1.3e-17	-0.0012	0.0082	0.8804	72.9372	0.0235404		rs1168041	0.0331391	0.226451	0.883652	-0.410704	0.476982	1.03369	0.663183	1.6112
PUFA/TFA	ebi-a-GCST90092941	COPD/asthma related infections || id:finn-b-COPD_ASTHMA_INFECTIONS	rs116843064	19	8429323	A	G	0.159327	0.0142266	4.1e-29	0.0207	0.0222	0.3524	125.423	0.0398058		rs116843064	0.129921	0.139336	0.351113	-0.143177	0.40302	1.13874	0.8666	1.49634
PUFA/TFA	ebi-a-GCST90092941	COPD/asthma related infections || id:finn-b-COPD_ASTHMA_INFECTIONS	rs117733303	6	160922870	G	A	0.201764	0.0147022	7.4e-43	-0.1013	0.0343	0.00311803	188.331	0.0586012		rs117733303	-0.502072	0.170001	0.00314343	-0.835273	-0.168871	0.605275	0.433756	0.844618
PUFA/TFA	ebi-a-GCST90092941	COPD/asthma related infections || id:finn-b-COPD_ASTHMA_INFECTIONS	rs1180384	1	39892774	C	T	-0.0256419	0.00431269	2.8e-09	0.0087	0.0084	0.2972	35.3512	0.0115497		rs1180384	-0.339288	0.327589	0.300335	-0.981363	0.302786	0.712277	0.3748	1.35362
PUFA/TFA	ebi-a-GCST90092941	COPD/asthma related infections || id:finn-b-COPD_ASTHMA_INFECTIONS	rs12212146	6	161125454	C	T	-0.0576534	0.00776188	1.1e-13	-0.007	0.0152	0.6474	55.1717	0.0179093		rs12212146	0.121415	0.263644	0.645138	-0.395328	0.638158	1.12909	0.673459	1.89299
PUFA/TFA	ebi-a-GCST90092941	COPD/asthma related infections || id:finn-b-COPD_ASTHMA_INFECTIONS	rs12419462	11	27623309	A	G	-0.0306279	0.0047212	8.7e-11	0.0118	0.0088	0.178	42.0852	0.0137196		rs12419462	-0.38527	0.28732	0.17995	-0.948416	0.177877	0.680267	0.387354	1.19468
PUFA/TFA	ebi-a-GCST90092941	COPD/asthma related infections || id:finn-b-COPD_ASTHMA_INFECTIONS	rs1260326	2	27730940	C	T	0.0904386	0.00405137	2.2e-110	-0.0139	0.0076	0.0684605	498.315	0.141416		rs1260326	-0.153695	0.0840349	0.0674075	-0.318404	0.011013	0.857533	0.727309	1.01107
PUFA/TFA	ebi-a-GCST90092941	COPD/asthma related infections || id:finn-b-COPD_ASTHMA_INFECTIONS	rs13389219	2	165528876	T	C	0.0354489	0.00405997	2.5e-18	0.0062	0.0076	0.4167	76.236	0.0245789		rs13389219	0.1749	0.214393	0.414621	-0.245311	0.59511	1.19113	0.782461	1.81323
PUFA/TFA	ebi-a-GCST90092941	COPD/asthma related infections || id:finn-b-COPD_ASTHMA_INFECTIONS	rs139974673	15	44027885	C	T	-0.102576	0.0125072	2.4e-16	-0.03	0.0505	0.5524	67.2622	0.0217486		rs139974673	0.292466	0.492318	0.552472	-0.672477	1.25741	1.33973	0.510443	3.5163
PUFA/TFA	ebi-a-GCST90092941	COPD/asthma related infections || id:finn-b-COPD_ASTHMA_INFECTIONS	rs141469619	11	116714293	G	A	-0.179238	0.0209441	1.1e-17	0.0239	0.0602	0.691801	73.2381	0.0236352		rs141469619	-0.133342	0.335866	0.69136	-0.79164	0.524956	0.875166	0.453101	1.69038
PUFA/TFA	ebi-a-GCST90092941	COPD/asthma related infections || id:finn-b-COPD_ASTHMA_INFECTIONS	rs149402055	11	68525539	T	C	-0.0931948	0.014958	4.7e-10	0.0015	0.0176	0.9327	38.8183	0.0126681		rs149402055	-0.0160953	0.188852	0.932081	-0.386245	0.354054	0.984034	0.679604	1.42483
PUFA/TFA	ebi-a-GCST90092941	COPD/asthma related infections || id:finn-b-COPD_ASTHMA_INFECTIONS	rs174564	11	61588305	G	A	-0.121598	0.00415415	2.4e-188	-0.0026	0.0074	0.7249	856.818	0.2207		rs174564	0.0213819	0.0608563	0.725325	-0.0978963	0.14066	1.02161	0.906743	1.15103
PUFA/TFA	ebi-a-GCST90092941	COPD/asthma related infections || id:finn-b-COPD_ASTHMA_INFECTIONS	rs182549	2	136616754	T	C	-0.0271731	0.00448263	1.3e-09	0.0159	0.0074	0.0321603	36.7462	0.012		rs182549	-0.585138	0.272328	0.0316623	-1.1189	-0.0513743	0.557029	0.326639	0.949923
PUFA/TFA	ebi-a-GCST90092941	COPD/asthma related infections || id:finn-b-COPD_ASTHMA_INFECTIONS	rs2035816	4	100508556	G	A	0.0395074	0.00715195	3.3e-08	0.0225	0.0212	0.2874	30.5146	0.00998527		rs2035816	0.569514	0.536608	0.288544	-0.482239	1.62127	1.76741	0.6174	5.05949
PUFA/TFA	ebi-a-GCST90092941	COPD/asthma related infections || id:finn-b-COPD_ASTHMA_INFECTIONS	rs2302263	11	64021821	T	C	-0.039263	0.00701116	2.1e-08	0.0009	0.0109	0.9343	31.3608	0.0102593		rs2302263	-0.0229223	0.277615	0.934194	-0.567048	0.521203	0.977338	0.567197	1.68405
PUFA/TFA	ebi-a-GCST90092941	COPD/asthma related infections || id:finn-b-COPD_ASTHMA_INFECTIONS	rs261290	15	58678720	C	T	0.0280914	0.00418134	1.8e-11	0.0139	0.0075	0.06187	45.1352	0.0146992		rs261290	0.494813	0.266986	0.0638346	-0.0284785	1.01811	1.64019	0.971923	2.76795
PUFA/TFA	ebi-a-GCST90092941	COPD/asthma related infections || id:finn-b-COPD_ASTHMA_INFECTIONS	rs283814	19	45389224	G	A	-0.0416285	0.00739827	1.8e-08	0.0029	0.0171	0.8654	31.6607	0.0103564		rs283814	-0.0696638	0.410776	0.865332	-0.874785	0.735458	0.932707	0.416952	2.08644
PUFA/TFA	ebi-a-GCST90092941	COPD/asthma related infections || id:finn-b-COPD_ASTHMA_INFECTIONS	rs2972140	2	227104111	C	T	-0.0339204	0.00414893	2.9e-16	0.0029	0.0075	0.704099	66.842	0.0216157		rs2972140	-0.0854943	0.221106	0.699003	-0.518862	0.347873	0.918058	0.595198	1.41605
PUFA/TFA	ebi-a-GCST90092941	COPD/asthma related infections || id:finn-b-COPD_ASTHMA_INFECTIONS	rs4871624	8	126629328	G	T	-0.0244535	0.00440683	2.9e-08	0.0021	0.0082	0.8017	30.7914	0.0100749		rs4871624	-0.0858773	0.33533	0.797876	-0.743125	0.57137	0.917707	0.475625	1.77069
PUFA/TFA	ebi-a-GCST90092941	COPD/asthma related infections || id:finn-b-COPD_ASTHMA_INFECTIONS	rs56156922	16	56987369	C	T	0.0269447	0.00425208	2.3e-10	0.0106	0.0081	0.1921	40.1554	0.0130987		rs56156922	0.393398	0.300616	0.190656	-0.195808	0.982605	1.48201	0.82217	2.67141
PUFA/TFA	ebi-a-GCST90092941	COPD/asthma related infections || id:finn-b-COPD_ASTHMA_INFECTIONS	rs6073958	20	44551855	C	T	-0.0533143	0.00497908	9.4e-27	-0.0154	0.0095	0.1061	114.654	0.0365128		rs6073958	0.288853	0.178189	0.105006	-0.0603966	0.638103	1.3349	0.941391	1.89289
PUFA/TFA	ebi-a-GCST90092941	COPD/asthma related infections || id:finn-b-COPD_ASTHMA_INFECTIONS	rs632057	6	139834012	G	T	0.0277938	0.00410121	1.2e-11	0.0056	0.0073	0.4469	45.9274	0.0149534		rs632057	0.201484	0.262649	0.443008	-0.313307	0.716275	1.22322	0.731025	2.04679
PUFA/TFA	ebi-a-GCST90092941	COPD/asthma related infections || id:finn-b-COPD_ASTHMA_INFECTIONS	rs655720	3	136103267	T	C	-0.0282098	0.00442029	1.7e-10	-0.0014	0.0086	0.8676	40.7285	0.0132832		rs655720	0.0496281	0.304859	0.870683	-0.547895	0.647151	1.05088	0.578166	1.91009
PUFA/TFA	ebi-a-GCST90092941	COPD/asthma related infections || id:finn-b-COPD_ASTHMA_INFECTIONS	rs673548	2	21237544	A	G	0.0428037	0.00488484	1.9e-18	-0.0124	0.0082	0.1303	76.7824	0.0247507		rs673548	-0.289695	0.191572	0.130484	-0.665176	0.085787	0.748492	0.514183	1.08957
PUFA/TFA	ebi-a-GCST90092941	COPD/asthma related infections || id:finn-b-COPD_ASTHMA_INFECTIONS	rs6905288	6	43758873	A	G	-0.0225343	0.00399293	1.7e-08	-0.0067	0.0073	0.364	31.8497	0.0104176		rs6905288	0.297325	0.323951	0.358719	-0.337619	0.932268	1.34625	0.713467	2.54026
PUFA/TFA	ebi-a-GCST90092941	COPD/asthma related infections || id:finn-b-COPD_ASTHMA_INFECTIONS	rs72836561	17	41926126	T	C	-0.0873155	0.0113592	1.5e-14	-0.0071	0.0206	0.728799	59.0864	0.0191557		rs72836561	0.0813143	0.235926	0.73035	-0.381101	0.543729	1.08471	0.683109	1.72242
PUFA/TFA	ebi-a-GCST90092941	COPD/asthma related infections || id:finn-b-COPD_ASTHMA_INFECTIONS	rs7402939	15	99183876	C	T	-0.0236583	0.00413759	1.1e-08	0.0006	0.0075	0.9325	32.6943	0.0106909		rs7402939	-0.0253611	0.317013	0.936237	-0.646707	0.595985	0.974958	0.523767	1.81482
PUFA/TFA	ebi-a-GCST90092941	COPD/asthma related infections || id:finn-b-COPD_ASTHMA_INFECTIONS	rs752446	8	10649767	A	G	-0.0259432	0.00409605	2.4e-10	-0.0043	0.008	0.589	40.1159	0.013086		rs752446	0.165747	0.308366	0.590922	-0.438651	0.770144	1.18027	0.644906	2.16008
PUFA/TFA	ebi-a-GCST90092941	COPD/asthma related infections || id:finn-b-COPD_ASTHMA_INFECTIONS	rs78058190	2	219699999	A	G	-0.0623769	0.010261	1.2e-09	0.0186	0.0133	0.1622	36.9546	0.0120672		rs78058190	-0.298187	0.21322	0.161964	-0.716098	0.119724	0.742162	0.488655	1.12719
PUFA/TFA	ebi-a-GCST90092941	COPD/asthma related infections || id:finn-b-COPD_ASTHMA_INFECTIONS	rs7924036	10	65191645	T	G	0.0366406	0.00396562	2.5e-20	-0.0026	0.0073	0.7224	85.3695	0.0274428		rs7924036	-0.0709595	0.199233	0.721717	-0.461455	0.319536	0.9315	0.630366	1.37649
PUFA/TFA	ebi-a-GCST90092941	COPD/asthma related infections || id:finn-b-COPD_ASTHMA_INFECTIONS	rs79598313	1	27284913	T	C	-0.0818364	0.0131684	5.1e-10	-0.0282	0.0198	0.1543	38.6213	0.0126046		rs79598313	0.34459	0.241946	0.154376	-0.129624	0.818804	1.41141	0.878425	2.26779
PUFA/TFA	ebi-a-GCST90092941	COPD/asthma related infections || id:finn-b-COPD_ASTHMA_INFECTIONS	rs9419746	10	94508055	T	C	-0.0294304	0.00490611	2e-09	0.0026	0.0091	0.7771	35.9847	0.0117542		rs9419746	-0.088344	0.309204	0.775097	-0.694384	0.517696	0.915446	0.499382	1.67816
PUFA/TFA	ebi-a-GCST90092941	COPD/asthma related infections || id:finn-b-COPD_ASTHMA_INFECTIONS	rs9908820	17	73408819	G	A	-0.0285307	0.0044699	1.7e-10	0.004	0.0086	0.641599	40.7408	0.0132871		rs9908820	-0.1402	0.30143	0.641848	-0.731002	0.450602	0.869185	0.481426	1.56926
PUFA/TFA	ebi-a-GCST90092941	COPD-related respiratory insufficiency || id:finn-b-COPD_INSUFFICIENCY	rs10020067	4	88181491	A	C	-0.0271278	0.00408019	3e-11	0.0083	0.0488	0.8656	44.2047	0.0144006		rs10020067	-0.305959	1.79889	0.864946	-3.83179	3.21987	0.736417	0.0216708	25.0249
PUFA/TFA	ebi-a-GCST90092941	COPD-related respiratory insufficiency || id:finn-b-COPD_INSUFFICIENCY	rs10455872	6	161010118	G	A	0.131843	0.00734871	5.6e-72	-0.2036	0.1061	0.0551201	321.878	0.0961599		rs10455872	-1.54426	0.804745	0.0549914	-3.12156	0.0330393	0.21347	0.0440883	1.03359
PUFA/TFA	ebi-a-GCST90092941	COPD-related respiratory insufficiency || id:finn-b-COPD_INSUFFICIENCY	rs1047964	11	117156893	T	G	0.154268	0.0201684	2e-14	-0.0929	0.232	0.6888	58.5071	0.0189715		rs1047964	-0.602199	1.50388	0.688839	-3.5498	2.3454	0.547606	0.0287305	10.4374
PUFA/TFA	ebi-a-GCST90092941	COPD-related respiratory insufficiency || id:finn-b-COPD_INSUFFICIENCY	rs10746732	9	86694759	A	G	-0.0281475	0.00483206	5.7e-09	0.1238	0.058	0.0329503	33.9324	0.0110913		rs10746732	-4.39826	2.06057	0.0328033	-8.43698	-0.359535	0.0122987	0.000216703	0.698001
PUFA/TFA	ebi-a-GCST90092941	COPD-related respiratory insufficiency || id:finn-b-COPD_INSUFFICIENCY	rs11429307	5	55857025	GT	G	-0.0398522	0.00505445	3.2e-15	0.0573	0.0663	0.3869	62.1666	0.0201342		rs11429307	-1.43781	1.66365	0.387449	-4.69856	1.82294	0.237447	0.00910837	6.19
PUFA/TFA	ebi-a-GCST90092941	COPD-related respiratory insufficiency || id:finn-b-COPD_INSUFFICIENCY	rs11644601	16	15172118	C	T	0.052633	0.00435714	1.4e-33	-0.0805	0.0497	0.1052	145.919	0.0460115		rs11644601	-1.52946	0.944275	0.105293	-3.38024	0.321319	0.216653	0.0340394	1.37895
PUFA/TFA	ebi-a-GCST90092941	COPD-related respiratory insufficiency || id:finn-b-COPD_INSUFFICIENCY	rs1168041	1	62960250	C	T	-0.036211	0.00424	1.3e-17	0.0037	0.051	0.9418	72.9372	0.0235404		rs1168041	-0.102179	1.40841	0.942165	-2.86267	2.65831	0.902868	0.0571163	14.2721
PUFA/TFA	ebi-a-GCST90092941	COPD-related respiratory insufficiency || id:finn-b-COPD_INSUFFICIENCY	rs116843064	19	8429323	A	G	0.159327	0.0142266	4.1e-29	-0.0836	0.1376	0.543599	125.423	0.0398058		rs116843064	-0.524707	0.863633	0.543481	-2.21743	1.16801	0.591729	0.108889	3.2156
PUFA/TFA	ebi-a-GCST90092941	COPD-related respiratory insufficiency || id:finn-b-COPD_INSUFFICIENCY	rs117733303	6	160922870	G	A	0.201764	0.0147022	7.4e-43	-0.1162	0.2113	0.5825	188.331	0.0586012		rs117733303	-0.57592	1.04726	0.582368	-2.62856	1.47672	0.562187	0.0721826	4.37854
PUFA/TFA	ebi-a-GCST90092941	COPD-related respiratory insufficiency || id:finn-b-COPD_INSUFFICIENCY	rs1180384	1	39892774	C	T	-0.0256419	0.00431269	2.8e-09	0.0506	0.052	0.3305	35.3512	0.0115497		rs1180384	-1.97333	2.02793	0.330515	-5.94808	2.00141	0.138993	0.00261086	7.39949
PUFA/TFA	ebi-a-GCST90092941	COPD-related respiratory insufficiency || id:finn-b-COPD_INSUFFICIENCY	rs12212146	6	161125454	C	T	-0.0576534	0.00776188	1.1e-13	-0.1898	0.094	0.0434	55.1717	0.0179093		rs12212146	3.29209	1.63043	0.0434717	0.0964384	6.48774	26.8989	1.10124	657.034
PUFA/TFA	ebi-a-GCST90092941	COPD-related respiratory insufficiency || id:finn-b-COPD_INSUFFICIENCY	rs12419462	11	27623309	A	G	-0.0306279	0.0047212	8.7e-11	0.1055	0.0545	0.0530897	42.0852	0.0137196		rs12419462	-3.44457	1.77942	0.0528947	-6.93224	0.043098	0.0319184	0.000975811	1.04404
PUFA/TFA	ebi-a-GCST90092941	COPD-related respiratory insufficiency || id:finn-b-COPD_INSUFFICIENCY	rs1260326	2	27730940	C	T	0.0904386	0.00405137	2.2e-110	0.0007	0.0474	0.9887	498.315	0.141416		rs1260326	0.00774006	0.524112	0.988217	-1.01952	1.035	1.00777	0.360768	2.81511
PUFA/TFA	ebi-a-GCST90092941	COPD-related respiratory insufficiency || id:finn-b-COPD_INSUFFICIENCY	rs13389219	2	165528876	T	C	0.0354489	0.00405997	2.5e-18	-0.0317	0.0474	0.5032	76.236	0.0245789		rs13389219	-0.894245	1.33714	0.503638	-3.51503	1.72654	0.408916	0.0297469	5.62118
PUFA/TFA	ebi-a-GCST90092941	COPD-related respiratory insufficiency || id:finn-b-COPD_INSUFFICIENCY	rs139974673	15	44027885	C	T	-0.102576	0.0125072	2.4e-16	-0.2693	0.3133	0.3899	67.2622	0.0217486		rs139974673	2.62537	3.05432	0.390032	-3.3611	8.61184	13.8097	0.0346971	5496.35
PUFA/TFA	ebi-a-GCST90092941	COPD-related respiratory insufficiency || id:finn-b-COPD_INSUFFICIENCY	rs141469619	11	116714293	G	A	-0.179238	0.0209441	1.1e-17	-0.0562	0.3777	0.8817	73.2381	0.0236352		rs141469619	0.31355	2.10725	0.881715	-3.81667	4.44377	1.36827	0.022001	85.0949
PUFA/TFA	ebi-a-GCST90092941	COPD-related respiratory insufficiency || id:finn-b-COPD_INSUFFICIENCY	rs149402055	11	68525539	T	C	-0.0931948	0.014958	4.7e-10	-0.1794	0.1098	0.1022	38.8183	0.0126681		rs149402055	1.925	1.17818	0.102284	-0.384227	4.23423	6.85515	0.680977	69.0084
PUFA/TFA	ebi-a-GCST90092941	COPD-related respiratory insufficiency || id:finn-b-COPD_INSUFFICIENCY	rs174564	11	61588305	G	A	-0.121598	0.00415415	2.4e-188	-0.0164	0.0457	0.7195	856.818	0.2207		rs174564	0.134871	0.375829	0.719698	-0.601753	0.871495	1.14439	0.54785	2.39048
PUFA/TFA	ebi-a-GCST90092941	COPD-related respiratory insufficiency || id:finn-b-COPD_INSUFFICIENCY	rs182549	2	136616754	T	C	-0.0271731	0.00448263	1.3e-09	0.0748	0.0462	0.1056	36.7462	0.012		rs182549	-2.75272	1.70021	0.105437	-6.08514	0.579691	0.0637541	0.00227646	1.78549
PUFA/TFA	ebi-a-GCST90092941	COPD-related respiratory insufficiency || id:finn-b-COPD_INSUFFICIENCY	rs2035816	4	100508556	G	A	0.0395074	0.00715195	3.3e-08	-0.0385	0.1302	0.767499	30.5146	0.00998527		rs2035816	-0.974501	3.29559	0.76746	-7.43385	5.48485	0.377381	0.000590909	241.012
PUFA/TFA	ebi-a-GCST90092941	COPD-related respiratory insufficiency || id:finn-b-COPD_INSUFFICIENCY	rs2302263	11	64021821	T	C	-0.039263	0.00701116	2.1e-08	-0.0827	0.0675	0.22	31.3608	0.0102593		rs2302263	2.10631	1.71918	0.220505	-1.26328	5.47589	8.21785	0.282726	238.864
PUFA/TFA	ebi-a-GCST90092941	COPD-related respiratory insufficiency || id:finn-b-COPD_INSUFFICIENCY	rs261290	15	58678720	C	T	0.0280914	0.00418134	1.8e-11	-0.0355	0.0464	0.4445	45.1352	0.0146992		rs261290	-1.26373	1.65175	0.44422	-4.50116	1.9737	0.282597	0.0110961	7.19726
PUFA/TFA	ebi-a-GCST90092941	COPD-related respiratory insufficiency || id:finn-b-COPD_INSUFFICIENCY	rs283814	19	45389224	G	A	-0.0416285	0.00739827	1.8e-08	0.116	0.1072	0.2792	31.6607	0.0103564		rs283814	-2.78655	2.57516	0.279213	-7.83386	2.26076	0.0616333	0.000396092	9.59036
PUFA/TFA	ebi-a-GCST90092941	COPD-related respiratory insufficiency || id:finn-b-COPD_INSUFFICIENCY	rs2972140	2	227104111	C	T	-0.0339204	0.00414893	2.9e-16	0.0407	0.0469	0.3847	66.842	0.0216157		rs2972140	-1.19987	1.38265	0.385502	-3.90986	1.51012	0.301234	0.0200433	4.52729
PUFA/TFA	ebi-a-GCST90092941	COPD-related respiratory insufficiency || id:finn-b-COPD_INSUFFICIENCY	rs4871624	8	126629328	G	T	-0.0244535	0.00440683	2.9e-08	-0.0372	0.0508	0.4645	30.7914	0.0100749		rs4871624	1.52125	2.07741	0.463996	-2.55047	5.59298	4.57797	0.0780447	268.535
PUFA/TFA	ebi-a-GCST90092941	COPD-related respiratory insufficiency || id:finn-b-COPD_INSUFFICIENCY	rs56156922	16	56987369	C	T	0.0269447	0.00425208	2.3e-10	0.0365	0.0505	0.4695	40.1554	0.0130987		rs56156922	1.35463	1.87421	0.46982	-2.31882	5.02808	3.87531	0.0983893	152.639
PUFA/TFA	ebi-a-GCST90092941	COPD-related respiratory insufficiency || id:finn-b-COPD_INSUFFICIENCY	rs6073958	20	44551855	C	T	-0.0533143	0.00497908	9.4e-27	0.0217	0.0587	0.7119	114.654	0.0365128		rs6073958	-0.40702	1.10102	0.711624	-2.56502	1.75097	0.665631	0.076918	5.76022
PUFA/TFA	ebi-a-GCST90092941	COPD-related respiratory insufficiency || id:finn-b-COPD_INSUFFICIENCY	rs632057	6	139834012	G	T	0.0277938	0.00410121	1.2e-11	0.1149	0.0455	0.01158	45.9274	0.0149534		rs632057	4.13402	1.63706	0.0115608	0.925386	7.34264	62.4281	2.52284	1544.79
PUFA/TFA	ebi-a-GCST90092941	COPD-related respiratory insufficiency || id:finn-b-COPD_INSUFFICIENCY	rs655720	3	136103267	T	C	-0.0282098	0.00442029	1.7e-10	0.0238	0.0531	0.654201	40.7285	0.0132832		rs655720	-0.843678	1.88232	0.654001	-4.53303	2.84568	0.430125	0.010748	17.2132
PUFA/TFA	ebi-a-GCST90092941	COPD-related respiratory insufficiency || id:finn-b-COPD_INSUFFICIENCY	rs673548	2	21237544	A	G	0.0428037	0.00488484	1.9e-18	-0.0638	0.0511	0.2118	76.7824	0.0247507		rs673548	-1.49053	1.19382	0.211836	-3.83042	0.849366	0.225254	0.0217006	2.33816
PUFA/TFA	ebi-a-GCST90092941	COPD-related respiratory insufficiency || id:finn-b-COPD_INSUFFICIENCY	rs6905288	6	43758873	A	G	-0.0225343	0.00399293	1.7e-08	-0.0401	0.0457	0.3802	31.8497	0.0104176		rs6905288	1.77951	2.02802	0.380236	-2.19541	5.75443	5.92695	0.111313	315.585
PUFA/TFA	ebi-a-GCST90092941	COPD-related respiratory insufficiency || id:finn-b-COPD_INSUFFICIENCY	rs72836561	17	41926126	T	C	-0.0873155	0.0113592	1.5e-14	-0.0965	0.1276	0.4498	59.0864	0.0191557		rs72836561	1.10519	1.46137	0.449488	-1.75909	3.96947	3.01979	0.172201	52.9563
PUFA/TFA	ebi-a-GCST90092941	COPD-related respiratory insufficiency || id:finn-b-COPD_INSUFFICIENCY	rs7402939	15	99183876	C	T	-0.0236583	0.00413759	1.1e-08	-0.032	0.0466	0.4922	32.6943	0.0106909		rs7402939	1.35259	1.96971	0.492275	-2.50804	5.21322	3.86743	0.0814276	183.685
PUFA/TFA	ebi-a-GCST90092941	COPD-related respiratory insufficiency || id:finn-b-COPD_INSUFFICIENCY	rs752446	8	10649767	A	G	-0.0259432	0.00409605	2.4e-10	-0.0621	0.0501	0.2155	40.1159	0.013086		rs752446	2.39369	1.93114	0.215153	-1.39135	6.17873	10.9538	0.24874	482.378
PUFA/TFA	ebi-a-GCST90092941	COPD-related respiratory insufficiency || id:finn-b-COPD_INSUFFICIENCY	rs78058190	2	219699999	A	G	-0.0623769	0.010261	1.2e-09	-0.0277	0.083	0.7387	36.9546	0.0120672		rs78058190	0.444075	1.33062	0.73858	-2.16394	3.05209	1.55905	0.114871	21.1596
PUFA/TFA	ebi-a-GCST90092941	COPD-related respiratory insufficiency || id:finn-b-COPD_INSUFFICIENCY	rs7924036	10	65191645	T	G	0.0366406	0.00396562	2.5e-20	0.0059	0.0451	0.8966	85.3695	0.0274428		rs7924036	0.161024	1.23088	0.895917	-2.25149	2.57354	1.17471	0.105242	13.1121
PUFA/TFA	ebi-a-GCST90092941	COPD-related respiratory insufficiency || id:finn-b-COPD_INSUFFICIENCY	rs79598313	1	27284913	T	C	-0.0818364	0.0131684	5.1e-10	-0.2049	0.1264	0.1049	38.6213	0.0126046		rs79598313	2.50378	1.54454	0.105008	-0.523532	5.53108	12.2286	0.592424	252.417
PUFA/TFA	ebi-a-GCST90092941	COPD-related respiratory insufficiency || id:finn-b-COPD_INSUFFICIENCY	rs9419746	10	94508055	T	C	-0.0294304	0.00490611	2e-09	-0.0524	0.0562	0.3517	35.9847	0.0117542		rs9419746	1.78047	1.90959	0.351138	-1.96232	5.52327	5.93266	0.140531	250.452
PUFA/TFA	ebi-a-GCST90092941	COPD-related respiratory insufficiency || id:finn-b-COPD_INSUFFICIENCY	rs9908820	17	73408819	G	A	-0.0285307	0.0044699	1.7e-10	-0.037	0.0529	0.4848	40.7408	0.0132871		rs9908820	1.29685	1.85414	0.484282	-2.33727	4.93097	3.65775	0.0965908	138.514
PUFA/TFA	ebi-a-GCST90092941	COPD/asthma/ILD related pneumonia or pneumonia derived septichaemia || id:finn-b-PULM_PNEUMONIA_SEPSIS	rs10020067	4	88181491	A	C	-0.0271278	0.00408019	3e-11	0.0015	0.0105	0.8846	44.2047	0.0144006		rs10020067	-0.0552938	0.387057	0.886403	-0.813925	0.703338	0.946207	0.443115	2.02048
PUFA/TFA	ebi-a-GCST90092941	COPD/asthma/ILD related pneumonia or pneumonia derived septichaemia || id:finn-b-PULM_PNEUMONIA_SEPSIS	rs10455872	6	161010118	G	A	0.131843	0.00734871	5.6e-72	-0.0308	0.0232	0.1839	321.878	0.0961599		rs10455872	-0.233611	0.175967	0.184315	-0.578506	0.111284	0.79167	0.560735	1.11771
PUFA/TFA	ebi-a-GCST90092941	COPD/asthma/ILD related pneumonia or pneumonia derived septichaemia || id:finn-b-PULM_PNEUMONIA_SEPSIS	rs1047964	11	117156893	T	G	0.154268	0.0201684	2e-14	0.009	0.0492	0.8552	58.5071	0.0189715		rs1047964	0.05834	0.318926	0.854855	-0.566754	0.683434	1.06008	0.567364	1.98067
PUFA/TFA	ebi-a-GCST90092941	COPD/asthma/ILD related pneumonia or pneumonia derived septichaemia || id:finn-b-PULM_PNEUMONIA_SEPSIS	rs10746732	9	86694759	A	G	-0.0281475	0.00483206	5.7e-09	-0.0047	0.0125	0.708	33.9324	0.0110913		rs10746732	0.166978	0.444089	0.706917	-0.703437	1.03739	1.18173	0.494881	2.82185
PUFA/TFA	ebi-a-GCST90092941	COPD/asthma/ILD related pneumonia or pneumonia derived septichaemia || id:finn-b-PULM_PNEUMONIA_SEPSIS	rs11429307	5	55857025	GT	G	-0.0398522	0.00505445	3.2e-15	-0.0136	0.0142	0.3381	62.1666	0.0201342		rs11429307	0.341261	0.356317	0.338191	-0.35712	1.03964	1.40672	0.699689	2.8282
PUFA/TFA	ebi-a-GCST90092941	COPD/asthma/ILD related pneumonia or pneumonia derived septichaemia || id:finn-b-PULM_PNEUMONIA_SEPSIS	rs11644601	16	15172118	C	T	0.052633	0.00435714	1.4e-33	0.0043	0.0107	0.6867	145.919	0.0460115		rs11644601	0.0816978	0.203295	0.68778	-0.316759	0.480155	1.08513	0.728506	1.61632
PUFA/TFA	ebi-a-GCST90092941	COPD/asthma/ILD related pneumonia or pneumonia derived septichaemia || id:finn-b-PULM_PNEUMONIA_SEPSIS	rs1168041	1	62960250	C	T	-0.036211	0.00424	1.3e-17	-0.0105	0.011	0.3402	72.9372	0.0235404		rs1168041	0.289967	0.303775	0.339808	-0.305432	0.885366	1.33638	0.736805	2.42387
PUFA/TFA	ebi-a-GCST90092941	COPD/asthma/ILD related pneumonia or pneumonia derived septichaemia || id:finn-b-PULM_PNEUMONIA_SEPSIS	rs116843064	19	8429323	A	G	0.159327	0.0142266	4.1e-29	0.0493	0.0298	0.0981793	125.423	0.0398058		rs116843064	0.309427	0.187037	0.0980539	-0.0571655	0.676019	1.36264	0.944438	1.96603
PUFA/TFA	ebi-a-GCST90092941	COPD/asthma/ILD related pneumonia or pneumonia derived septichaemia || id:finn-b-PULM_PNEUMONIA_SEPSIS	rs117733303	6	160922870	G	A	0.201764	0.0147022	7.4e-43	-0.0855	0.0457	0.0616595	188.331	0.0586012		rs117733303	-0.423762	0.226502	0.0613593	-0.867707	0.020182	0.654579	0.419913	1.02039
PUFA/TFA	ebi-a-GCST90092941	COPD/asthma/ILD related pneumonia or pneumonia derived septichaemia || id:finn-b-PULM_PNEUMONIA_SEPSIS	rs1180384	1	39892774	C	T	-0.0256419	0.00431269	2.8e-09	0.0056	0.0112	0.6193	35.3512	0.0115497		rs1180384	-0.218393	0.436785	0.617075	-1.07449	0.637706	0.80381	0.341471	1.89214
PUFA/TFA	ebi-a-GCST90092941	COPD/asthma/ILD related pneumonia or pneumonia derived septichaemia || id:finn-b-PULM_PNEUMONIA_SEPSIS	rs12212146	6	161125454	C	T	-0.0576534	0.00776188	1.1e-13	-0.0033	0.0203	0.8719	55.1717	0.0179093		rs12212146	0.0572386	0.352104	0.870864	-0.632885	0.747363	1.05891	0.531057	2.11142
PUFA/TFA	ebi-a-GCST90092941	COPD/asthma/ILD related pneumonia or pneumonia derived septichaemia || id:finn-b-PULM_PNEUMONIA_SEPSIS	rs12419462	11	27623309	A	G	-0.0306279	0.0047212	8.7e-11	0.0199	0.0118	0.0913608	42.0852	0.0137196		rs12419462	-0.649734	0.38527	0.091711	-1.40486	0.105394	0.522184	0.245401	1.11115
PUFA/TFA	ebi-a-GCST90092941	COPD/asthma/ILD related pneumonia or pneumonia derived septichaemia || id:finn-b-PULM_PNEUMONIA_SEPSIS	rs1260326	2	27730940	C	T	0.0904386	0.00405137	2.2e-110	-0.0234	0.0102	0.0217	498.315	0.141416		rs1260326	-0.258739	0.112784	0.0217837	-0.479795	-0.037683	0.772024	0.61891	0.963018
PUFA/TFA	ebi-a-GCST90092941	COPD/asthma/ILD related pneumonia or pneumonia derived septichaemia || id:finn-b-PULM_PNEUMONIA_SEPSIS	rs13389219	2	165528876	T	C	0.0354489	0.00405997	2.5e-18	-0.0029	0.0102	0.7741	76.236	0.0245789		rs13389219	-0.0818079	0.287738	0.77617	-0.645775	0.482159	0.921449	0.524256	1.61957
PUFA/TFA	ebi-a-GCST90092941	COPD/asthma/ILD related pneumonia or pneumonia derived septichaemia || id:finn-b-PULM_PNEUMONIA_SEPSIS	rs139974673	15	44027885	C	T	-0.102576	0.0125072	2.4e-16	-0.0453	0.0683	0.507399	67.2622	0.0217486		rs139974673	0.441624	0.665848	0.50717	-0.863438	1.74669	1.55523	0.42171	5.73556
PUFA/TFA	ebi-a-GCST90092941	COPD/asthma/ILD related pneumonia or pneumonia derived septichaemia || id:finn-b-PULM_PNEUMONIA_SEPSIS	rs141469619	11	116714293	G	A	-0.179238	0.0209441	1.1e-17	0.0491	0.0805	0.542199	73.2381	0.0236352		rs141469619	-0.273937	0.449124	0.541903	-1.15422	0.606345	0.76038	0.315304	1.83372
PUFA/TFA	ebi-a-GCST90092941	COPD/asthma/ILD related pneumonia or pneumonia derived septichaemia || id:finn-b-PULM_PNEUMONIA_SEPSIS	rs149402055	11	68525539	T	C	-0.0931948	0.014958	4.7e-10	0.0202	0.0236	0.3919	38.8183	0.0126681		rs149402055	-0.21675	0.253233	0.392035	-0.713087	0.279586	0.805131	0.490129	1.32258
PUFA/TFA	ebi-a-GCST90092941	COPD/asthma/ILD related pneumonia or pneumonia derived septichaemia || id:finn-b-PULM_PNEUMONIA_SEPSIS	rs174564	11	61588305	G	A	-0.121598	0.00415415	2.4e-188	-0.012	0.0098	0.2237	856.818	0.2207		rs174564	0.0986858	0.0805934	0.220768	-0.0592773	0.256649	1.10372	0.942445	1.29259
PUFA/TFA	ebi-a-GCST90092941	COPD/asthma/ILD related pneumonia or pneumonia derived septichaemia || id:finn-b-PULM_PNEUMONIA_SEPSIS	rs182549	2	136616754	T	C	-0.0271731	0.00448263	1.3e-09	0.0118	0.0099	0.2349	36.7462	0.012		rs182549	-0.434253	0.364331	0.233293	-1.14834	0.279836	0.647748	0.317162	1.32291
PUFA/TFA	ebi-a-GCST90092941	COPD/asthma/ILD related pneumonia or pneumonia derived septichaemia || id:finn-b-PULM_PNEUMONIA_SEPSIS	rs2035816	4	100508556	G	A	0.0395074	0.00715195	3.3e-08	0.0516	0.0284	0.0697204	30.5146	0.00998527		rs2035816	1.30608	0.718853	0.0692322	-0.102867	2.71504	3.69169	0.902247	15.1051
PUFA/TFA	ebi-a-GCST90092941	COPD/asthma/ILD related pneumonia or pneumonia derived septichaemia || id:finn-b-PULM_PNEUMONIA_SEPSIS	rs2302263	11	64021821	T	C	-0.039263	0.00701116	2.1e-08	0.0003	0.0146	0.9841	31.3608	0.0102593		rs2302263	-0.00764078	0.371851	0.983606	-0.736469	0.721188	0.992388	0.478801	2.05688
PUFA/TFA	ebi-a-GCST90092941	COPD/asthma/ILD related pneumonia or pneumonia derived septichaemia || id:finn-b-PULM_PNEUMONIA_SEPSIS	rs261290	15	58678720	C	T	0.0280914	0.00418134	1.8e-11	-0.0065	0.01	0.5146	45.1352	0.0146992		rs261290	-0.231388	0.355981	0.515692	-0.92911	0.466335	0.793432	0.394905	1.59414
PUFA/TFA	ebi-a-GCST90092941	COPD/asthma/ILD related pneumonia or pneumonia derived septichaemia || id:finn-b-PULM_PNEUMONIA_SEPSIS	rs283814	19	45389224	G	A	-0.0416285	0.00739827	1.8e-08	0.0107	0.0228	0.6399	31.6607	0.0103564		rs283814	-0.257035	0.547702	0.638856	-1.33053	0.81646	0.773341	0.264337	2.26248
PUFA/TFA	ebi-a-GCST90092941	COPD/asthma/ILD related pneumonia or pneumonia derived septichaemia || id:finn-b-PULM_PNEUMONIA_SEPSIS	rs2972140	2	227104111	C	T	-0.0339204	0.00414893	2.9e-16	-0.0046	0.0101	0.6478	66.842	0.0216157		rs2972140	0.135612	0.297756	0.648789	-0.44799	0.719213	1.14524	0.638911	2.05282
PUFA/TFA	ebi-a-GCST90092941	COPD/asthma/ILD related pneumonia or pneumonia derived septichaemia || id:finn-b-PULM_PNEUMONIA_SEPSIS	rs4871624	8	126629328	G	T	-0.0244535	0.00440683	2.9e-08	0.0083	0.011	0.4489	30.7914	0.0100749		rs4871624	-0.33942	0.449833	0.450522	-1.22109	0.542254	0.712183	0.294908	1.71988
PUFA/TFA	ebi-a-GCST90092941	COPD/asthma/ILD related pneumonia or pneumonia derived septichaemia || id:finn-b-PULM_PNEUMONIA_SEPSIS	rs56156922	16	56987369	C	T	0.0269447	0.00425208	2.3e-10	0.0039	0.0109	0.7199	40.1554	0.0130987		rs56156922	0.144741	0.404532	0.720494	-0.648142	0.937624	1.15574	0.523016	2.55391
PUFA/TFA	ebi-a-GCST90092941	COPD/asthma/ILD related pneumonia or pneumonia derived septichaemia || id:finn-b-PULM_PNEUMONIA_SEPSIS	rs6073958	20	44551855	C	T	-0.0533143	0.00497908	9.4e-27	-0.0182	0.0127	0.1522	114.654	0.0365128		rs6073958	0.341372	0.23821	0.151838	-0.12552	0.808263	1.40688	0.882038	2.24401
PUFA/TFA	ebi-a-GCST90092941	COPD/asthma/ILD related pneumonia or pneumonia derived septichaemia || id:finn-b-PULM_PNEUMONIA_SEPSIS	rs632057	6	139834012	G	T	0.0277938	0.00410121	1.2e-11	-0.0018	0.0098	0.8552	45.9274	0.0149534		rs632057	-0.0647626	0.352597	0.85427	-0.755852	0.626327	0.93729	0.46961	1.87073
PUFA/TFA	ebi-a-GCST90092941	COPD/asthma/ILD related pneumonia or pneumonia derived septichaemia || id:finn-b-PULM_PNEUMONIA_SEPSIS	rs655720	3	136103267	T	C	-0.0282098	0.00442029	1.7e-10	-0.0005	0.0114	0.9618	40.7285	0.0132832		rs655720	0.0177243	0.404115	0.965016	-0.774341	0.80979	1.01788	0.461008	2.24743
PUFA/TFA	ebi-a-GCST90092941	COPD/asthma/ILD related pneumonia or pneumonia derived septichaemia || id:finn-b-PULM_PNEUMONIA_SEPSIS	rs673548	2	21237544	A	G	0.0428037	0.00488484	1.9e-18	-0.0137	0.011	0.2135	76.7824	0.0247507		rs673548	-0.320066	0.256987	0.212965	-0.823761	0.183629	0.726101	0.438778	1.20157
PUFA/TFA	ebi-a-GCST90092941	COPD/asthma/ILD related pneumonia or pneumonia derived septichaemia || id:finn-b-PULM_PNEUMONIA_SEPSIS	rs6905288	6	43758873	A	G	-0.0225343	0.00399293	1.7e-08	-0.0114	0.0098	0.2442	31.8497	0.0104176		rs6905288	0.505895	0.434893	0.244722	-0.346494	1.35828	1.65847	0.707163	3.88952
PUFA/TFA	ebi-a-GCST90092941	COPD/asthma/ILD related pneumonia or pneumonia derived septichaemia || id:finn-b-PULM_PNEUMONIA_SEPSIS	rs72836561	17	41926126	T	C	-0.0873155	0.0113592	1.5e-14	-0.0204	0.0276	0.4591	59.0864	0.0191557		rs72836561	0.233635	0.316095	0.459828	-0.385911	0.853182	1.26318	0.679831	2.3471
PUFA/TFA	ebi-a-GCST90092941	COPD/asthma/ILD related pneumonia or pneumonia derived septichaemia || id:finn-b-PULM_PNEUMONIA_SEPSIS	rs7402939	15	99183876	C	T	-0.0236583	0.00413759	1.1e-08	-0.0073	0.0101	0.467	32.6943	0.0106909		rs7402939	0.30856	0.426911	0.46982	-0.528187	1.14531	1.36146	0.589673	3.1434
PUFA/TFA	ebi-a-GCST90092941	COPD/asthma/ILD related pneumonia or pneumonia derived septichaemia || id:finn-b-PULM_PNEUMONIA_SEPSIS	rs752446	8	10649767	A	G	-0.0259432	0.00409605	2.4e-10	-0.0027	0.0107	0.7998	40.1159	0.013086		rs752446	0.104074	0.412439	0.800781	-0.704308	0.912455	1.10968	0.494451	2.49043
PUFA/TFA	ebi-a-GCST90092941	COPD/asthma/ILD related pneumonia or pneumonia derived septichaemia || id:finn-b-PULM_PNEUMONIA_SEPSIS	rs78058190	2	219699999	A	G	-0.0623769	0.010261	1.2e-09	0.0049	0.0179	0.7858	36.9546	0.0120672		rs78058190	-0.0785547	0.286965	0.784282	-0.641007	0.483897	0.924451	0.526762	1.62238
PUFA/TFA	ebi-a-GCST90092941	COPD/asthma/ILD related pneumonia or pneumonia derived septichaemia || id:finn-b-PULM_PNEUMONIA_SEPSIS	rs7924036	10	65191645	T	G	0.0366406	0.00396562	2.5e-20	0.005	0.0097	0.6055	85.3695	0.0274428		rs7924036	0.136461	0.264734	0.606229	-0.382417	0.655339	1.14621	0.68221	1.92579
PUFA/TFA	ebi-a-GCST90092941	COPD/asthma/ILD related pneumonia or pneumonia derived septichaemia || id:finn-b-PULM_PNEUMONIA_SEPSIS	rs79598313	1	27284913	T	C	-0.0818364	0.0131684	5.1e-10	-0.0591	0.0266	0.0265399	38.6213	0.0126046		rs79598313	0.722173	0.325039	0.0262965	0.0850966	1.35925	2.0589	1.08882	3.89327
PUFA/TFA	ebi-a-GCST90092941	COPD/asthma/ILD related pneumonia or pneumonia derived septichaemia || id:finn-b-PULM_PNEUMONIA_SEPSIS	rs9419746	10	94508055	T	C	-0.0294304	0.00490611	2e-09	-0.0039	0.0121	0.746299	35.9847	0.0117542		rs9419746	0.132516	0.41114	0.747215	-0.673317	0.938349	1.1417	0.510014	2.55576
PUFA/TFA	ebi-a-GCST90092941	COPD/asthma/ILD related pneumonia or pneumonia derived septichaemia || id:finn-b-PULM_PNEUMONIA_SEPSIS	rs9908820	17	73408819	G	A	-0.0285307	0.0044699	1.7e-10	-0.0009	0.0114	0.9367	40.7408	0.0132871		rs9908820	0.031545	0.39957	0.937074	-0.751611	0.814701	1.03205	0.471606	2.2585

## Sheet: STale4 SNPs on omega-3 and COPD
Exposure	Exposure_ID	Outcome_ID	SNP	Chr	Position	EA	OA	Exposure			Outcome			F_statistics	R2		harmonized
								Beta	SE	P-value	Beta	SE	P-value				SNP	b	se	p	lo_ci	up_ci	or	or_lci95	or_uci95
omega-3/TFA	ebi-a-GCST90092932	COPD || id:finn-b-J10_COPD	rs1077835	15	58723426	G	A	0.0910667	0.00479257	1.69981e-80	0.0116	0.0213	0.586001	361.062	0.0808219		rs1077835	0.127379	0.233894	0.586028	-0.331054	0.585812	1.13585	0.718166	1.79645
omega-3/TFA	ebi-a-GCST90092932	COPD || id:finn-b-J10_COPD	rs112875651	8	126506694	A	G	-0.0517835	0.00411717	2.80027e-36	-0.0184	0.0191	0.3365	158.192	0.037095		rs112875651	0.355326	0.368843	0.335372	-0.367607	1.07826	1.42665	0.692389	2.93956
omega-3/TFA	ebi-a-GCST90092932	COPD || id:finn-b-J10_COPD	rs11379773	5	87695669	GT	G	0.0274232	0.00484826	1.5e-08	-0.0172	0.0239	0.471	31.9937	0.00773109		rs11379773	-0.627206	0.871525	0.471731	-2.33539	1.08098	0.534082	0.0967723	2.94757
omega-3/TFA	ebi-a-GCST90092932	COPD || id:finn-b-J10_COPD	rs11681659	2	136820960	T	C	-0.0275604	0.00437565	2.99999e-10	0.0123	0.0192	0.521601	39.6722	0.0095688		rs11681659	-0.446293	0.696652	0.521766	-1.81173	0.919145	0.639997	0.163371	2.50715
omega-3/TFA	ebi-a-GCST90092932	COPD || id:finn-b-J10_COPD	rs12226389	11	61823630	C	T	-0.0642431	0.00511013	2.99985e-36	0.046	0.0243	0.0585302	158.048	0.0370625		rs12226389	-0.71603	0.378251	0.0583573	-1.4574	0.0253412	0.488688	0.23284	1.02567
omega-3/TFA	ebi-a-GCST90092932	COPD || id:finn-b-J10_COPD	rs1260326	2	27730940	C	T	-0.03861	0.004051	1.59993e-21	-0.0222	0.0195	0.254	90.8396	0.0216431		rs1260326	0.574981	0.505051	0.254928	-0.414918	1.56488	1.7771	0.660394	4.7821
omega-3/TFA	ebi-a-GCST90092932	COPD || id:finn-b-J10_COPD	rs139974673	15	44027885	C	T	0.083441	0.0124929	2.39994e-11	-0.0271	0.1309	0.8363	44.61	0.010747		rs139974673	-0.32478	1.56877	0.835988	-3.39958	2.75001	0.722686	0.0333874	15.6429
omega-3/TFA	ebi-a-GCST90092932	COPD || id:finn-b-J10_COPD	rs145786300	11	61406089	A	G	-0.188873	0.0187215	6.20012e-24	-0.0331	0.0965	0.7317	101.779	0.0241865		rs145786300	0.17525	0.510925	0.731595	-0.826164	1.17666	1.19154	0.437725	3.24353
omega-3/TFA	ebi-a-GCST90092932	COPD || id:finn-b-J10_COPD	rs150370599	11	60718792	T	C	0.0472803	0.00726173	7.50067e-11	0.0094	0.0361	0.793999	42.3916	0.010218		rs150370599	0.198814	0.763532	0.794565	-1.29771	1.69534	1.21996	0.273157	5.44848
omega-3/TFA	ebi-a-GCST90092932	COPD || id:finn-b-J10_COPD	rs1532085	15	58683366	G	A	-0.078198	0.0040709	3.10027e-82	-0.0119	0.0188	0.5266	368.986	0.0824494		rs1532085	0.152178	0.240415	0.526748	-0.319036	0.623392	1.16437	0.726849	1.86524
omega-3/TFA	ebi-a-GCST90092932	COPD || id:finn-b-J10_COPD	rs16940904	17	44186063	T	C	-0.041183	0.00475547	4.70002e-18	-0.0057	0.034	0.8663	74.9979	0.0179364		rs16940904	0.138407	0.825583	0.866861	-1.47974	1.75655	1.14844	0.227698	5.79242
omega-3/TFA	ebi-a-GCST90092932	COPD || id:finn-b-J10_COPD	rs174564	11	61588305	G	A	-0.391303	0.00412995	1e-200	-0.0168	0.0188	0.3713	8977.11	0.686143		rs174564	0.0429335	0.0480446	0.371527	-0.051234	0.137101	1.04387	0.950056	1.14694
omega-3/TFA	ebi-a-GCST90092932	COPD || id:finn-b-J10_COPD	rs182611493	19	19458388	G	A	-0.181074	0.0190938	2.49977e-21	-0.0141	0.0427	0.7417	89.9347	0.0214321		rs182611493	0.0778687	0.235815	0.741241	-0.384329	0.540066	1.08098	0.680907	1.71612
omega-3/TFA	ebi-a-GCST90092932	COPD || id:finn-b-J10_COPD	rs195445	11	61744342	T	C	-0.038133	0.00426447	3.80014e-19	-0.0039	0.0199	0.8455	79.9598	0.0191004		rs195445	0.102274	0.521858	0.844626	-0.920567	1.12511	1.10769	0.398293	3.08057
omega-3/TFA	ebi-a-GCST90092932	COPD || id:finn-b-J10_COPD	rs272888	5	131665423	C	T	0.028298	0.00434971	7.70016e-11	-0.0394	0.0189	0.0367003	42.3244	0.010202		rs272888	-1.39232	0.667892	0.0371005	-2.70139	-0.0832568	0.248497	0.067112	0.920115
omega-3/TFA	ebi-a-GCST90092932	COPD || id:finn-b-J10_COPD	rs4000713	7	25990597	A	G	-0.0267482	0.00434956	7.79992e-10	-0.0039	0.0199	0.843	37.818	0.00912566		rs4000713	0.145804	0.743975	0.844626	-1.31239	1.604	1.15697	0.269177	4.97286
omega-3/TFA	ebi-a-GCST90092932	COPD || id:finn-b-J10_COPD	rs508049	11	68675497	T	C	-0.10589	0.009204	1.20005e-30	-0.0348	0.0323	0.2812	132.36	0.0312267		rs508049	0.328643	0.305034	0.281302	-0.269223	0.926509	1.38908	0.763973	2.52568
omega-3/TFA	ebi-a-GCST90092932	COPD || id:finn-b-J10_COPD	rs58542926	19	19379549	T	C	-0.132116	0.00756045	2.19989e-68	-0.0101	0.0382	0.791199	305.362	0.0692167		rs58542926	0.076448	0.28914	0.791473	-0.490266	0.643162	1.07945	0.612463	1.90249
omega-3/TFA	ebi-a-GCST90092932	COPD || id:finn-b-J10_COPD	rs61886804	10	96749936	G	T	0.0351105	0.0049535	1.39991e-12	0.0164	0.0245	0.5027	50.24	0.0120869		rs61886804	0.467097	0.697797	0.503248	-0.900585	1.83478	1.59536	0.406332	6.26375
omega-3/TFA	ebi-a-GCST90092932	COPD || id:finn-b-J10_COPD	rs62466318	7	73042085	T	C	-0.0404238	0.00493739	2.70023e-16	-0.0051	0.0236	0.8275	67.0316	0.0160618		rs62466318	0.126163	0.583814	0.828908	-1.01811	1.27044	1.13447	0.361276	3.56242
omega-3/TFA	ebi-a-GCST90092932	COPD || id:finn-b-J10_COPD	rs638714	1	62906489	T	G	-0.0322008	0.00418219	1.39991e-14	0.0004	0.0211	0.9847	59.2824	0.0142314		rs638714	-0.0124221	0.655263	0.984875	-1.29674	1.27189	0.987655	0.273422	3.5676
omega-3/TFA	ebi-a-GCST90092932	COPD || id:finn-b-J10_COPD	rs6693447	1	2330190	G	T	0.0255397	0.00397732	1.40001e-10	-0.0081	0.0186	0.6637	41.2335	0.00994165		rs6693447	-0.317153	0.728278	0.663211	-1.74458	1.11027	0.728219	0.174719	3.03518
omega-3/TFA	ebi-a-GCST90092932	COPD || id:finn-b-J10_COPD	rs6717316	2	79703384	A	G	-0.0240496	0.00420843	1.09999e-08	0.0336	0.0193	0.0816094	32.6569	0.0078901		rs6717316	-1.39711	0.802508	0.0816954	-2.97003	0.175803	0.24731	0.0513018	1.1922
omega-3/TFA	ebi-a-GCST90092932	COPD || id:finn-b-J10_COPD	rs72654473	19	45414399	A	C	0.0390547	0.00639034	9.90011e-10	0.0399	0.0354	0.2592	37.3507	0.00901391		rs72654473	1.02164	0.906421	0.259692	-0.754941	2.79823	2.77776	0.470038	16.4156
omega-3/TFA	ebi-a-GCST90092932	COPD || id:finn-b-J10_COPD	rs7924036	10	65191645	T	G	0.0374032	0.00396292	3.80014e-21	-0.0121	0.0186	0.5142	89.0814	0.0212331		rs7924036	-0.323502	0.497284	0.515345	-1.29818	0.651174	0.723611	0.273029	1.91779
omega-3/TFA	ebi-a-GCST90092932	COPD || id:finn-b-J10_COPD	rs7944950	11	75505827	C	T	-0.0741144	0.00706143	8.99912e-26	-0.0057	0.0338	0.8669	110.159	0.0261258		rs7944950	0.0769081	0.456052	0.866081	-0.816953	0.97077	1.07994	0.441776	2.63998
omega-3/TFA	ebi-a-GCST90092932	COPD || id:finn-b-J10_COPD	rs8074191	17	17407191	C	T	-0.0268897	0.00462305	5.99998e-09	0.0088	0.0204	0.666201	33.831	0.00817144		rs8074191	-0.327263	0.758655	0.666198	-1.81423	1.1597	0.720894	0.162964	3.18898
omega-3/TFA	ebi-a-GCST90092932	COPD || id:finn-b-J10_COPD	rs9947684	18	47166694	G	A	0.0282504	0.00416339	1.20005e-11		0.0192	0.8274	46.0421	0.0110882		rs9947684	0.14867	0.679636	0.826845	-1.18342	1.48076	1.16029	0.306231	4.39628
omega-3/TFA	ebi-a-GCST90092932	COPD, hospital admissions || id:finn-b-COPD_HOSPITAL	rs1077835	15	58723426	G	A	0.0910667	0.00479257	1.7e-80	0.0156	0.0218	0.4741	361.062	0.0808219		rs1077835	0.171303	0.239385	0.474241	-0.297892	0.640498	1.18685	0.742382	1.89742
omega-3/TFA	ebi-a-GCST90092932	COPD, hospital admissions || id:finn-b-COPD_HOSPITAL	rs112875651	8	126506694	A	G	-0.0517835	0.00411717	2.8e-36	-0.0123	0.0196	0.5291	158.192	0.037095		rs112875651	0.237527	0.378499	0.530298	-0.504331	0.979385	1.26811	0.60391	2.66282
omega-3/TFA	ebi-a-GCST90092932	COPD, hospital admissions || id:finn-b-COPD_HOSPITAL	rs11379773	5	87695669	GT	G	0.0274232	0.00484826	1.5e-08	-0.0148	0.0245	0.5456	31.9937	0.00773109		rs11379773	-0.539689	0.893404	0.545789	-2.29076	1.21138	0.58293	0.101189	3.35813
omega-3/TFA	ebi-a-GCST90092932	COPD, hospital admissions || id:finn-b-COPD_HOSPITAL	rs11681659	2	136820960	T	C	-0.0275604	0.00437565	3e-10	0.0131	0.0197	0.5046	39.6722	0.0095688		rs11681659	-0.47532	0.714794	0.506067	-1.87632	0.925676	0.621686	0.153153	2.52357
omega-3/TFA	ebi-a-GCST90092932	COPD, hospital admissions || id:finn-b-COPD_HOSPITAL	rs12226389	11	61823630	C	T	-0.0642431	0.00511013	3e-36	0.0443	0.025	0.0762009	158.048	0.0370625		rs12226389	-0.689568	0.389147	0.0763946	-1.4523	0.0731596	0.501793	0.234032	1.0759
omega-3/TFA	ebi-a-GCST90092932	COPD, hospital admissions || id:finn-b-COPD_HOSPITAL	rs1260326	2	27730940	C	T	-0.03861	0.004051	1.6e-21	-0.018	0.02	0.3676	90.8396	0.0216431		rs1260326	0.4662	0.518001	0.36812	-0.549081	1.48148	1.59393	0.577481	4.39946
omega-3/TFA	ebi-a-GCST90092932	COPD, hospital admissions || id:finn-b-COPD_HOSPITAL	rs139974673	15	44027885	C	T	0.083441	0.0124929	2.4e-11	0.0041	0.1349	0.9758	44.61	0.010747		rs139974673	0.0491365	1.61671	0.975754	-3.11962	3.21789	1.05036	0.0441741	24.9754
omega-3/TFA	ebi-a-GCST90092932	COPD, hospital admissions || id:finn-b-COPD_HOSPITAL	rs145786300	11	61406089	A	G	-0.188873	0.0187215	6.2e-24	0.0095	0.0992	0.9237	101.779	0.0241865		rs145786300	-0.0502983	0.525221	0.923706	-1.07973	0.979134	0.950946	0.339687	2.66215
omega-3/TFA	ebi-a-GCST90092932	COPD, hospital admissions || id:finn-b-COPD_HOSPITAL	rs150370599	11	60718792	T	C	0.0472803	0.00726173	7.5e-11	0.0128	0.0369	0.728501	42.3916	0.010218		rs150370599	0.270726	0.780452	0.728679	-1.25896	1.80041	1.31092	0.283949	6.05214
omega-3/TFA	ebi-a-GCST90092932	COPD, hospital admissions || id:finn-b-COPD_HOSPITAL	rs1532085	15	58683366	G	A	-0.078198	0.0040709	3.1e-82	-0.0044	0.0193	0.8198	368.986	0.0824494		rs1532085	0.0562674	0.246809	0.819662	-0.427479	0.540014	1.05788	0.652151	1.71603
omega-3/TFA	ebi-a-GCST90092932	COPD, hospital admissions || id:finn-b-COPD_HOSPITAL	rs16940904	17	44186063	T	C	-0.041183	0.00475547	4.7e-18	-0.0054	0.0348	0.8765	74.9979	0.0179364		rs16940904	0.131122	0.845009	0.876685	-1.5251	1.78734	1.14011	0.2176	5.97354
omega-3/TFA	ebi-a-GCST90092932	COPD, hospital admissions || id:finn-b-COPD_HOSPITAL	rs174564	11	61588305	G	A	-0.391303	0.00412995	1e-200	-0.0139	0.0193	0.4714	8977.11	0.686143		rs174564	0.0355223	0.0493224	0.471397	-0.0611495	0.132194	1.03616	0.940683	1.14133
omega-3/TFA	ebi-a-GCST90092932	COPD, hospital admissions || id:finn-b-COPD_HOSPITAL	rs182611493	19	19458388	G	A	-0.181074	0.0190938	2.5e-21	0.0028	0.0438	0.9499	89.9347	0.0214321		rs182611493	-0.0154633	0.24189	0.949028	-0.489568	0.458641	0.984656	0.612891	1.58192
omega-3/TFA	ebi-a-GCST90092932	COPD, hospital admissions || id:finn-b-COPD_HOSPITAL	rs195445	11	61744342	T	C	-0.038133	0.00426447	3.8e-19	-0.0129	0.0204	0.5257	79.9598	0.0191004		rs195445	0.33829	0.53497	0.527156	-0.710251	1.38683	1.40255	0.491521	4.00214
omega-3/TFA	ebi-a-GCST90092932	COPD, hospital admissions || id:finn-b-COPD_HOSPITAL	rs272888	5	131665423	C	T	0.028298	0.00434971	7.7e-11	-0.0428	0.0193	0.0266803	42.3244	0.010202		rs272888	-1.51247	0.682027	0.026581	-2.84925	-0.175701	0.220364	0.0578879	0.838868
omega-3/TFA	ebi-a-GCST90092932	COPD, hospital admissions || id:finn-b-COPD_HOSPITAL	rs4000713	7	25990597	A	G	-0.0267482	0.00434956	7.8e-10	0.0018	0.0204	0.9283	37.818	0.00912566		rs4000713	-0.0672942	0.762668	0.92969	-1.56212	1.42754	0.93492	0.20969	4.16841
omega-3/TFA	ebi-a-GCST90092932	COPD, hospital admissions || id:finn-b-COPD_HOSPITAL	rs508049	11	68675497	T	C	-0.10589	0.009204	1.2e-30	-0.032	0.0331	0.3336	132.36	0.0312267		rs508049	0.3022	0.312589	0.33366	-0.310473	0.914874	1.35283	0.7331	2.49646
omega-3/TFA	ebi-a-GCST90092932	COPD, hospital admissions || id:finn-b-COPD_HOSPITAL	rs58542926	19	19379549	T	C	-0.132116	0.00756045	2.2e-68	-0.0127	0.0391	0.7449	305.362	0.0692167		rs58542926	0.0961276	0.295952	0.745326	-0.483938	0.676194	1.1009	0.616351	1.96638
omega-3/TFA	ebi-a-GCST90092932	COPD, hospital admissions || id:finn-b-COPD_HOSPITAL	rs61886804	10	96749936	G	T	0.0351105	0.0049535	1.4e-12	0.0089	0.0251	0.721499	50.24	0.0120869		rs61886804	0.253485	0.714886	0.722903	-1.14769	1.65466	1.28851	0.317369	5.23131
omega-3/TFA	ebi-a-GCST90092932	COPD, hospital admissions || id:finn-b-COPD_HOSPITAL	rs62466318	7	73042085	T	C	-0.0404238	0.00493739	2.7e-16	0.0013	0.0242	0.9587	67.0316	0.0160618		rs62466318	-0.0321593	0.598657	0.957159	-1.20553	1.14121	0.968352	0.299534	3.13055
omega-3/TFA	ebi-a-GCST90092932	COPD, hospital admissions || id:finn-b-COPD_HOSPITAL	rs638714	1	62906489	T	G	-0.0322008	0.00418219	1.4e-14	0.0017	0.0216	0.9379	59.2824	0.0142314		rs638714	-0.0527937	0.670791	0.937268	-1.36754	1.26196	0.948576	0.254732	3.53232
omega-3/TFA	ebi-a-GCST90092932	COPD, hospital admissions || id:finn-b-COPD_HOSPITAL	rs6693447	1	2330190	G	T	0.0255397	0.00397732	1.4e-10	-0.0088	0.0191	0.643701	41.2335	0.00994165		rs6693447	-0.344562	0.747855	0.64499	-1.81036	1.12123	0.708531	0.163596	3.06864
omega-3/TFA	ebi-a-GCST90092932	COPD, hospital admissions || id:finn-b-COPD_HOSPITAL	rs6717316	2	79703384	A	G	-0.0240496	0.00420843	1.1e-08	0.0329	0.0198	0.096241	32.6569	0.0078901		rs6717316	-1.36801	0.823299	0.0965898	-2.98167	0.245659	0.254614	0.050708	1.27846
omega-3/TFA	ebi-a-GCST90092932	COPD, hospital admissions || id:finn-b-COPD_HOSPITAL	rs72654473	19	45414399	A	C	0.0390547	0.00639034	9.9e-10	0.0422	0.0363	0.2457	37.3507	0.00901391		rs72654473	1.08054	0.929466	0.245018	-0.741217	2.90229	2.94626	0.476534	18.2158
omega-3/TFA	ebi-a-GCST90092932	COPD, hospital admissions || id:finn-b-COPD_HOSPITAL	rs7924036	10	65191645	T	G	0.0374032	0.00396292	3.8e-21	-0.0144	0.019	0.4486	89.0814	0.0212331		rs7924036	-0.384994	0.507978	0.448514	-1.38063	0.610643	0.680455	0.25142	1.84162
omega-3/TFA	ebi-a-GCST90092932	COPD, hospital admissions || id:finn-b-COPD_HOSPITAL	rs7944950	11	75505827	C	T	-0.0741144	0.00706143	9e-26	-0.0081	0.0346	0.815	110.159	0.0261258		rs7944950	0.109291	0.466846	0.814904	-0.805727	1.02431	1.11549	0.446763	2.78517
omega-3/TFA	ebi-a-GCST90092932	COPD, hospital admissions || id:finn-b-COPD_HOSPITAL	rs8074191	17	17407191	C	T	-0.0268897	0.00462305	6e-09	0.0138	0.0209	0.5105	33.831	0.00817144		rs8074191	-0.513208	0.777249	0.50907	-2.03662	1.0102	0.598572	0.130469	2.74615
omega-3/TFA	ebi-a-GCST90092932	COPD, hospital admissions || id:finn-b-COPD_HOSPITAL	rs9947684	18	47166694	G	A	0.0282504	0.00416339	1.2e-11	0.0131	0.0197	0.5055	46.0421	0.0110882		rs9947684	0.46371	0.697335	0.506067	-0.903067	1.83049	1.58996	0.405325	6.23693
omega-3/TFA	ebi-a-GCST90092932	COPD/asthma related infections || id:finn-b-COPD_ASTHMA_INFECTIONS	rs1077835	15	58723426	G	A	0.0910667	0.00479257	1.7e-80	0.0096	0.0083	0.2472	361.062	0.0808219		rs1077835	0.105417	0.091142	0.247425	-0.0732211	0.284056	1.11117	0.929395	1.32851
omega-3/TFA	ebi-a-GCST90092932	COPD/asthma related infections || id:finn-b-COPD_ASTHMA_INFECTIONS	rs112875651	8	126506694	A	G	-0.0517835	0.00411717	2.8e-36	-0.0087	0.0075	0.2449	158.192	0.037095		rs112875651	0.168007	0.144834	0.246049	-0.115867	0.451881	1.18295	0.890594	1.57127
omega-3/TFA	ebi-a-GCST90092932	COPD/asthma related infections || id:finn-b-COPD_ASTHMA_INFECTIONS	rs11379773	5	87695669	GT	G	0.0274232	0.00484826	1.5e-08	-0.0035	0.0093	0.7071	31.9937	0.00773109		rs11379773	-0.127629	0.339129	0.706661	-0.792322	0.537064	0.88018	0.452792	1.71098
omega-3/TFA	ebi-a-GCST90092932	COPD/asthma related infections || id:finn-b-COPD_ASTHMA_INFECTIONS	rs11681659	2	136820960	T	C	-0.0275604	0.00437565	3e-10	0.0101	0.0075	0.1766	39.6722	0.0095688		rs11681659	-0.366468	0.27213	0.178088	-0.899842	0.166906	0.693178	0.406634	1.18164
omega-3/TFA	ebi-a-GCST90092932	COPD/asthma related infections || id:finn-b-COPD_ASTHMA_INFECTIONS	rs12226389	11	61823630	C	T	-0.0642431	0.00511013	3e-36	0.0059	0.0095	0.5369	158.048	0.0370625		rs12226389	-0.0918387	0.147876	0.534565	-0.381675	0.197998	0.912252	0.682717	1.21896
omega-3/TFA	ebi-a-GCST90092932	COPD/asthma related infections || id:finn-b-COPD_ASTHMA_INFECTIONS	rs1260326	2	27730940	C	T	-0.03861	0.004051	1.6e-21	-0.0139	0.0076	0.0684605	90.8396	0.0216431		rs1260326	0.36001	0.19684	0.0674075	-0.0257964	0.745817	1.43334	0.974533	2.10816
omega-3/TFA	ebi-a-GCST90092932	COPD/asthma related infections || id:finn-b-COPD_ASTHMA_INFECTIONS	rs139974673	15	44027885	C	T	0.083441	0.0124929	2.4e-11	-0.03	0.0505	0.5524	44.61	0.010747		rs139974673	-0.359535	0.605218	0.552472	-1.54576	0.826692	0.698	0.213149	2.28574
omega-3/TFA	ebi-a-GCST90092932	COPD/asthma related infections || id:finn-b-COPD_ASTHMA_INFECTIONS	rs145786300	11	61406089	A	G	-0.188873	0.0187215	6.2e-24	-0.0896	0.0373	0.0163799	101.779	0.0241865		rs145786300	0.474393	0.197487	0.0162993	0.0873179	0.861468	1.60704	1.09124	2.36663
omega-3/TFA	ebi-a-GCST90092932	COPD/asthma related infections || id:finn-b-COPD_ASTHMA_INFECTIONS	rs150370599	11	60718792	T	C	0.0472803	0.00726173	7.5e-11	0.0115	0.0141	0.4156	42.3916	0.010218		rs150370599	0.24323	0.298221	0.414727	-0.341284	0.827744	1.27536	0.710857	2.28815
omega-3/TFA	ebi-a-GCST90092932	COPD/asthma related infections || id:finn-b-COPD_ASTHMA_INFECTIONS	rs1532085	15	58683366	G	A	-0.078198	0.0040709	3.1e-82	0.0056	0.0073	0.4489	368.986	0.0824494		rs1532085	-0.0716131	0.0933528	0.443008	-0.254585	0.111358	0.930891	0.775239	1.1178
omega-3/TFA	ebi-a-GCST90092932	COPD/asthma related infections || id:finn-b-COPD_ASTHMA_INFECTIONS	rs16940904	17	44186063	T	C	-0.041183	0.00475547	4.7e-18	-0.0037	0.0132	0.7799	74.9979	0.0179364		rs16940904	0.0898429	0.320521	0.779245	-0.538377	0.718063	1.094	0.583695	2.05046
omega-3/TFA	ebi-a-GCST90092932	COPD/asthma related infections || id:finn-b-COPD_ASTHMA_INFECTIONS	rs174564	11	61588305	G	A	-0.391303	0.00412995	1e-200	-0.0026	0.0074	0.7249	8977.11	0.686143		rs174564	0.00664447	0.0189112	0.725325	-0.0304214	0.0437104	1.00667	0.970037	1.04468
omega-3/TFA	ebi-a-GCST90092932	COPD/asthma related infections || id:finn-b-COPD_ASTHMA_INFECTIONS	rs182611493	19	19458388	G	A	-0.181074	0.0190938	2.5e-21	-0.0029	0.0167	0.862	89.9347	0.0214321		rs182611493	0.0160156	0.0922275	0.862138	-0.16475	0.196781	1.01614	0.848105	1.21748
omega-3/TFA	ebi-a-GCST90092932	COPD/asthma related infections || id:finn-b-COPD_ASTHMA_INFECTIONS	rs195445	11	61744342	T	C	-0.038133	0.00426447	3.8e-19	-0.02	0.0078	0.0100201	79.9598	0.0191004		rs195445	0.52448	0.204547	0.0103443	0.123568	0.925393	1.68958	1.13153	2.52286
omega-3/TFA	ebi-a-GCST90092932	COPD/asthma related infections || id:finn-b-COPD_ASTHMA_INFECTIONS	rs272888	5	131665423	C	T	0.028298	0.00434971	7.7e-11	0.0021	0.0074	0.7758	42.3244	0.010202		rs272888	0.0742102	0.261503	0.776576	-0.438335	0.586755	1.07703	0.64511	1.79814
omega-3/TFA	ebi-a-GCST90092932	COPD/asthma related infections || id:finn-b-COPD_ASTHMA_INFECTIONS	rs4000713	7	25990597	A	G	-0.0267482	0.00434956	7.8e-10	0.0044	0.0078	0.568	37.818	0.00912566		rs4000713	-0.164497	0.291608	0.572684	-0.73605	0.407055	0.84832	0.479002	1.50239
omega-3/TFA	ebi-a-GCST90092932	COPD/asthma related infections || id:finn-b-COPD_ASTHMA_INFECTIONS	rs508049	11	68675497	T	C	-0.10589	0.009204	1.2e-30	-0.011	0.0126	0.3802	132.36	0.0312267		rs508049	0.103881	0.118991	0.382654	-0.129342	0.337105	1.10947	0.878674	1.40089
omega-3/TFA	ebi-a-GCST90092932	COPD/asthma related infections || id:finn-b-COPD_ASTHMA_INFECTIONS	rs58542926	19	19379549	T	C	-0.132116	0.00756045	2.2e-68	0.0142	0.0148	0.3366	305.362	0.0692167		rs58542926	-0.107481	0.112023	0.337327	-0.327046	0.112083	0.898093	0.721051	1.11861
omega-3/TFA	ebi-a-GCST90092932	COPD/asthma related infections || id:finn-b-COPD_ASTHMA_INFECTIONS	rs61886804	10	96749936	G	T	0.0351105	0.0049535	1.4e-12	0.0143	0.0096	0.1347	50.24	0.0120869		rs61886804	0.407286	0.273422	0.136334	-0.128622	0.943194	1.50273	0.879306	2.56817
omega-3/TFA	ebi-a-GCST90092932	COPD/asthma related infections || id:finn-b-COPD_ASTHMA_INFECTIONS	rs62466318	7	73042085	T	C	-0.0404238	0.00493739	2.7e-16	0.0176	0.0092	0.0565796	67.0316	0.0160618		rs62466318	-0.435387	0.227589	0.0557425	-0.881461	0.0106868	0.647014	0.414177	1.01074
omega-3/TFA	ebi-a-GCST90092932	COPD/asthma related infections || id:finn-b-COPD_ASTHMA_INFECTIONS	rs638714	1	62906489	T	G	-0.0322008	0.00418219	1.4e-14	0.0007	0.0082	0.9308	59.2824	0.0142314		rs638714	-0.0217386	0.254652	0.931971	-0.520857	0.477379	0.978496	0.594011	1.61184
omega-3/TFA	ebi-a-GCST90092932	COPD/asthma related infections || id:finn-b-COPD_ASTHMA_INFECTIONS	rs6693447	1	2330190	G	T	0.0255397	0.00397732	1.4e-10	0.0049	0.0073	0.5021	41.2335	0.00994165		rs6693447	0.191858	0.28583	0.502072	-0.368368	0.752084	1.2115	0.691863	2.12142
omega-3/TFA	ebi-a-GCST90092932	COPD/asthma related infections || id:finn-b-COPD_ASTHMA_INFECTIONS	rs6717316	2	79703384	A	G	-0.0240496	0.00420843	1.1e-08	0.0081	0.0075	0.2796	32.6569	0.0078901		rs6717316	-0.336804	0.311855	0.280142	-0.948041	0.274433	0.714049	0.3875	1.31578
omega-3/TFA	ebi-a-GCST90092932	COPD/asthma related infections || id:finn-b-COPD_ASTHMA_INFECTIONS	rs72654473	19	45414399	A	C	0.0390547	0.00639034	9.9e-10	-0.0161	0.0139	0.2445	37.3507	0.00901391		rs72654473	-0.412242	0.355911	0.246752	-1.10983	0.285343	0.662164	0.329616	1.33022
omega-3/TFA	ebi-a-GCST90092932	COPD/asthma related infections || id:finn-b-COPD_ASTHMA_INFECTIONS	rs7924036	10	65191645	T	G	0.0374032	0.00396292	3.8e-21	-0.0026	0.0073	0.7224	89.0814	0.0212331		rs7924036	-0.0695128	0.19517	0.721717	-0.452047	0.313021	0.932848	0.636324	1.36755
omega-3/TFA	ebi-a-GCST90092932	COPD/asthma related infections || id:finn-b-COPD_ASTHMA_INFECTIONS	rs7944950	11	75505827	C	T	-0.0741144	0.00706143	9e-26	0.0091	0.0132	0.4896	110.159	0.0261258		rs7944950	-0.122783	0.178103	0.490575	-0.471865	0.226299	0.884455	0.623838	1.25395
omega-3/TFA	ebi-a-GCST90092932	COPD/asthma related infections || id:finn-b-COPD_ASTHMA_INFECTIONS	rs8074191	17	17407191	C	T	-0.0268897	0.00462305	6e-09	0.0082	0.008	0.3042	33.831	0.00817144		rs8074191	-0.304949	0.297512	0.305363	-0.888072	0.278173	0.737161	0.411448	1.32072
omega-3/TFA	ebi-a-GCST90092932	COPD/asthma related infections || id:finn-b-COPD_ASTHMA_INFECTIONS	rs9947684	18	47166694	G	A	0.0282504	0.00416339	1.2e-11	-0.0011	0.0075	0.8855	46.0421	0.0110882		rs9947684	-0.0389375	0.265483	0.883395	-0.559284	0.481409	0.961811	0.571618	1.61835
omega-3/TFA	ebi-a-GCST90092932	COPD-related respiratory insufficiency || id:finn-b-COPD_INSUFFICIENCY	rs1077835	15	58723426	G	A	0.0910667	0.00479257	1.7e-80	0.0163	0.0519	0.753	361.062	0.0808219		rs1077835	0.17899	0.569912	0.753471	-0.938038	1.29602	1.19601	0.391395	3.65471
omega-3/TFA	ebi-a-GCST90092932	COPD-related respiratory insufficiency || id:finn-b-COPD_INSUFFICIENCY	rs112875651	8	126506694	A	G	-0.0517835	0.00411717	2.8e-36	-0.0553	0.0463	0.2324	158.192	0.037095		rs112875651	1.06791	0.894107	0.232328	-0.684542	2.82036	2.90929	0.504321	16.7829
omega-3/TFA	ebi-a-GCST90092932	COPD-related respiratory insufficiency || id:finn-b-COPD_INSUFFICIENCY	rs11379773	5	87695669	GT	G	0.0274232	0.00484826	1.5e-08	-0.0361	0.0579	0.5337	31.9937	0.00773109		rs11379773	-1.3164	2.11135	0.532963	-5.45465	2.82184	0.268098	0.00427637	16.8078
omega-3/TFA	ebi-a-GCST90092932	COPD-related respiratory insufficiency || id:finn-b-COPD_INSUFFICIENCY	rs11681659	2	136820960	T	C	-0.0275604	0.00437565	3e-10	0.0422	0.0468	0.3674	39.6722	0.0095688		rs11681659	-1.53118	1.69809	0.367211	-4.85944	1.79707	0.21628	0.00775486	6.03195
omega-3/TFA	ebi-a-GCST90092932	COPD-related respiratory insufficiency || id:finn-b-COPD_INSUFFICIENCY	rs12226389	11	61823630	C	T	-0.0642431	0.00511013	3e-36	0.0548	0.0589	0.3526	158.048	0.0370625		rs12226389	-0.85301	0.91683	0.352169	-2.65	0.943977	0.42613	0.0706514	2.57018
omega-3/TFA	ebi-a-GCST90092932	COPD-related respiratory insufficiency || id:finn-b-COPD_INSUFFICIENCY	rs1260326	2	27730940	C	T	-0.03861	0.004051	1.6e-21	0.0007	0.0474	0.9887	90.8396	0.0216431		rs1260326	-0.01813	1.22766	0.988217	-2.42435	2.38809	0.982033	0.088536	10.8926
omega-3/TFA	ebi-a-GCST90092932	COPD-related respiratory insufficiency || id:finn-b-COPD_INSUFFICIENCY	rs139974673	15	44027885	C	T	0.083441	0.0124929	2.4e-11	-0.2693	0.3133	0.3899	44.61	0.010747		rs139974673	-3.22743	3.75475	0.390032	-10.5867	4.13188	0.0396593	2.52486e-05	62.2948
omega-3/TFA	ebi-a-GCST90092932	COPD-related respiratory insufficiency || id:finn-b-COPD_INSUFFICIENCY	rs145786300	11	61406089	A	G	-0.188873	0.0187215	6.2e-24	0.1513	0.2335	0.517001	101.779	0.0241865		rs145786300	-0.801067	1.23628	0.517007	-3.22418	1.62204	0.44885	0.0397885	5.06342
omega-3/TFA	ebi-a-GCST90092932	COPD-related respiratory insufficiency || id:finn-b-COPD_INSUFFICIENCY	rs150370599	11	60718792	T	C	0.0472803	0.00726173	7.5e-11	-0.0864	0.0878	0.3249	42.3916	0.010218		rs150370599	-1.8274	1.85701	0.325089	-5.46714	1.81234	0.160831	0.0042233	6.12477
omega-3/TFA	ebi-a-GCST90092932	COPD-related respiratory insufficiency || id:finn-b-COPD_INSUFFICIENCY	rs1532085	15	58683366	G	A	-0.078198	0.0040709	3.1e-82	-0.0406	0.0457	0.3734	368.986	0.0824494		rs1532085	0.519195	0.584414	0.374324	-0.626256	1.66465	1.68067	0.534589	5.2838
omega-3/TFA	ebi-a-GCST90092932	COPD-related respiratory insufficiency || id:finn-b-COPD_INSUFFICIENCY	rs16940904	17	44186063	T	C	-0.041183	0.00475547	4.7e-18	0.1064	0.0811	0.1893	74.9979	0.0179364		rs16940904	-2.58359	1.96926	0.189533	-6.44334	1.27616	0.0755024	0.00159109	3.58285
omega-3/TFA	ebi-a-GCST90092932	COPD-related respiratory insufficiency || id:finn-b-COPD_INSUFFICIENCY	rs174564	11	61588305	G	A	-0.391303	0.00412995	1e-200	-0.0164	0.0457	0.7195	8977.11	0.686143		rs174564	0.0419113	0.116789	0.719698	-0.186996	0.270818	1.0428	0.829447	1.31104
omega-3/TFA	ebi-a-GCST90092932	COPD-related respiratory insufficiency || id:finn-b-COPD_INSUFFICIENCY	rs182611493	19	19458388	G	A	-0.181074	0.0190938	2.5e-21	-0.1095	0.1054	0.2988	89.9347	0.0214321		rs182611493	0.604725	0.582082	0.298852	-0.536156	1.74561	1.83075	0.584992	5.72938
omega-3/TFA	ebi-a-GCST90092932	COPD-related respiratory insufficiency || id:finn-b-COPD_INSUFFICIENCY	rs195445	11	61744342	T	C	-0.038133	0.00426447	3.8e-19	-0.0072	0.0484	0.8817	79.9598	0.0191004		rs195445	0.188813	1.26924	0.881743	-2.2989	2.67653	1.20781	0.100369	14.5345
omega-3/TFA	ebi-a-GCST90092932	COPD-related respiratory insufficiency || id:finn-b-COPD_INSUFFICIENCY	rs272888	5	131665423	C	T	0.028298	0.00434971	7.7e-11	-0.0603	0.0459	0.189	42.3244	0.010202		rs272888	-2.13089	1.62202	0.188939	-5.31006	1.04827	0.118731	0.00494164	2.85272
omega-3/TFA	ebi-a-GCST90092932	COPD-related respiratory insufficiency || id:finn-b-COPD_INSUFFICIENCY	rs4000713	7	25990597	A	G	-0.0267482	0.00434956	7.8e-10	0.0229	0.0484	0.635501	37.818	0.00912566		rs4000713	-0.856132	1.80947	0.636113	-4.40269	2.69042	0.424802	0.0122444	14.7379
omega-3/TFA	ebi-a-GCST90092932	COPD-related respiratory insufficiency || id:finn-b-COPD_INSUFFICIENCY	rs508049	11	68675497	T	C	-0.10589	0.009204	1.2e-30	-0.0202	0.0788	0.7977	132.36	0.0312267		rs508049	0.190764	0.744168	0.797684	-1.26781	1.64933	1.21017	0.281448	5.20351
omega-3/TFA	ebi-a-GCST90092932	COPD-related respiratory insufficiency || id:finn-b-COPD_INSUFFICIENCY	rs58542926	19	19379549	T	C	-0.132116	0.00756045	2.2e-68	0.074	0.0918	0.4201	305.362	0.0692167		rs58542926	-0.560114	0.694844	0.420185	-1.92201	0.80178	0.571144	0.146313	2.22951
omega-3/TFA	ebi-a-GCST90092932	COPD-related respiratory insufficiency || id:finn-b-COPD_INSUFFICIENCY	rs61886804	10	96749936	G	T	0.0351105	0.0049535	1.4e-12	0.0765	0.0594	0.1979	50.24	0.0120869		rs61886804	2.17884	1.6918	0.197788	-1.1371	5.49477	8.83601	0.320749	243.415
omega-3/TFA	ebi-a-GCST90092932	COPD-related respiratory insufficiency || id:finn-b-COPD_INSUFFICIENCY	rs62466318	7	73042085	T	C	-0.0404238	0.00493739	2.7e-16	0.0219	0.057	0.701	67.0316	0.0160618		rs62466318	-0.54176	1.41006	0.700822	-3.30548	2.22196	0.581723	0.0366817	9.22538
omega-3/TFA	ebi-a-GCST90092932	COPD-related respiratory insufficiency || id:finn-b-COPD_INSUFFICIENCY	rs638714	1	62906489	T	G	-0.0322008	0.00418219	1.4e-14	-0.0205	0.0511	0.687999	59.2824	0.0142314		rs638714	0.63663	1.58692	0.688292	-2.47373	3.74699	1.8901	0.0842702	42.3932
omega-3/TFA	ebi-a-GCST90092932	COPD-related respiratory insufficiency || id:finn-b-COPD_INSUFFICIENCY	rs6693447	1	2330190	G	T	0.0255397	0.00397732	1.4e-10	-0.0462	0.0452	0.3069	41.2335	0.00994165		rs6693447	-1.80895	1.76979	0.306722	-5.27774	1.65985	0.163826	0.00510393	5.25851
omega-3/TFA	ebi-a-GCST90092932	COPD-related respiratory insufficiency || id:finn-b-COPD_INSUFFICIENCY	rs6717316	2	79703384	A	G	-0.0240496	0.00420843	1.1e-08	0.0628	0.0469	0.1809	32.6569	0.0078901		rs6717316	-2.61127	1.95014	0.180564	-6.43354	1.211	0.0734412	0.00160676	3.35683
omega-3/TFA	ebi-a-GCST90092932	COPD-related respiratory insufficiency || id:finn-b-COPD_INSUFFICIENCY	rs72654473	19	45414399	A	C	0.0390547	0.00639034	9.9e-10	0.0286	0.0851	0.7366	37.3507	0.00901391		rs72654473	0.732306	2.179	0.736814	-3.53852	5.00314	2.07987	0.0290562	148.879
omega-3/TFA	ebi-a-GCST90092932	COPD-related respiratory insufficiency || id:finn-b-COPD_INSUFFICIENCY	rs7924036	10	65191645	T	G	0.0374032	0.00396292	3.8e-21	0.0059	0.0451	0.8966	89.0814	0.0212331		rs7924036	0.157741	1.20578	0.895917	-2.20559	2.52107	1.17086	0.110186	12.4419
omega-3/TFA	ebi-a-GCST90092932	COPD-related respiratory insufficiency || id:finn-b-COPD_INSUFFICIENCY	rs7944950	11	75505827	C	T	-0.0741144	0.00706143	9e-26	0.0023	0.0813	0.9778	110.159	0.0261258		rs7944950	-0.0310331	1.09695	0.977431	-2.18106	2.11899	0.969443	0.112922	8.32276
omega-3/TFA	ebi-a-GCST90092932	COPD-related respiratory insufficiency || id:finn-b-COPD_INSUFFICIENCY	rs8074191	17	17407191	C	T	-0.0268897	0.00462305	6e-09	-0.0301	0.0496	0.5447	33.831	0.00817144		rs8074191	1.11939	1.84457	0.543947	-2.49597	4.73475	3.06298	0.0824161	113.835
omega-3/TFA	ebi-a-GCST90092932	COPD-related respiratory insufficiency || id:finn-b-COPD_INSUFFICIENCY	rs9947684	18	47166694	G	A	0.0282504	0.00416339	1.2e-11	0.0147	0.0464	0.7523	46.0421	0.0110882		rs9947684	0.520347	1.64245	0.751388	-2.69886	3.73956	1.68261	0.0672819	42.0794
omega-3/TFA	ebi-a-GCST90092932	COPD/asthma/ILD related pneumonia or pneumonia derived septichaemia || id:finn-b-PULM_PNEUMONIA_SEPSIS	rs1077835	15	58723426	G	A	0.0910667	0.00479257	1.7e-80	0.0104	0.0111	0.3507	361.062	0.0808219		rs1077835	0.114202	0.121889	0.348791	-0.1247	0.353104	1.12098	0.882762	1.42348
omega-3/TFA	ebi-a-GCST90092932	COPD/asthma/ILD related pneumonia or pneumonia derived septichaemia || id:finn-b-PULM_PNEUMONIA_SEPSIS	rs112875651	8	126506694	A	G	-0.0517835	0.00411717	2.8e-36	-0.015	0.01	0.1326	158.192	0.037095		rs112875651	0.289668	0.193112	0.133614	-0.0888314	0.668167	1.33598	0.915	1.95066
omega-3/TFA	ebi-a-GCST90092932	COPD/asthma/ILD related pneumonia or pneumonia derived septichaemia || id:finn-b-PULM_PNEUMONIA_SEPSIS	rs11379773	5	87695669	GT	G	0.0274232	0.00484826	1.5e-08	0.0168	0.0125	0.1774	31.9937	0.00773109		rs11379773	0.61262	0.455818	0.178948	-0.280784	1.50602	1.84526	0.755191	4.50877
omega-3/TFA	ebi-a-GCST90092932	COPD/asthma/ILD related pneumonia or pneumonia derived septichaemia || id:finn-b-PULM_PNEUMONIA_SEPSIS	rs11681659	2	136820960	T	C	-0.0275604	0.00437565	3e-10	0.0039	0.01	0.6998	39.6722	0.0095688		rs11681659	-0.141507	0.362839	0.696537	-0.852673	0.569658	0.868049	0.426274	1.76766
omega-3/TFA	ebi-a-GCST90092932	COPD/asthma/ILD related pneumonia or pneumonia derived septichaemia || id:finn-b-PULM_PNEUMONIA_SEPSIS	rs12226389	11	61823630	C	T	-0.0642431	0.00511013	3e-36	0.0129	0.0128	0.3116	158.048	0.0370625		rs12226389	-0.2008	0.199243	0.313544	-0.591316	0.189717	0.818076	0.553598	1.20891
omega-3/TFA	ebi-a-GCST90092932	COPD/asthma/ILD related pneumonia or pneumonia derived septichaemia || id:finn-b-PULM_PNEUMONIA_SEPSIS	rs1260326	2	27730940	C	T	-0.03861	0.004051	1.6e-21	-0.0234	0.0102	0.0217	90.8396	0.0216431		rs1260326	0.606061	0.26418	0.0217837	0.0882673	1.12385	1.8332	1.09228	3.07669
omega-3/TFA	ebi-a-GCST90092932	COPD/asthma/ILD related pneumonia or pneumonia derived septichaemia || id:finn-b-PULM_PNEUMONIA_SEPSIS	rs139974673	15	44027885	C	T	0.083441	0.0124929	2.4e-11	-0.0453	0.0683	0.507399	44.61	0.010747		rs139974673	-0.542899	0.818542	0.50717	-2.14724	1.06144	0.581062	0.116806	2.89054
omega-3/TFA	ebi-a-GCST90092932	COPD/asthma/ILD related pneumonia or pneumonia derived septichaemia || id:finn-b-PULM_PNEUMONIA_SEPSIS	rs145786300	11	61406089	A	G	-0.188873	0.0187215	6.2e-24	-0.0878	0.0499	0.0781304	101.779	0.0241865		rs145786300	0.464863	0.264199	0.0784894	-0.0529668	0.982692	1.5918	0.948411	2.67164
omega-3/TFA	ebi-a-GCST90092932	COPD/asthma/ILD related pneumonia or pneumonia derived septichaemia || id:finn-b-PULM_PNEUMONIA_SEPSIS	rs150370599	11	60718792	T	C	0.0472803	0.00726173	7.5e-11	0.0122	0.0189	0.5161	42.3916	0.010218		rs150370599	0.258036	0.399744	0.518602	-0.525462	1.04153	1.29438	0.591282	2.83356
omega-3/TFA	ebi-a-GCST90092932	COPD/asthma/ILD related pneumonia or pneumonia derived septichaemia || id:finn-b-PULM_PNEUMONIA_SEPSIS	rs1532085	15	58683366	G	A	-0.078198	0.0040709	3.1e-82	-0.0104	0.0098	0.2897	368.986	0.0824494		rs1532085	0.132996	0.125323	0.288588	-0.112637	0.378629	1.14225	0.893475	1.46028
omega-3/TFA	ebi-a-GCST90092932	COPD/asthma/ILD related pneumonia or pneumonia derived septichaemia || id:finn-b-PULM_PNEUMONIA_SEPSIS	rs16940904	17	44186063	T	C	-0.041183	0.00475547	4.7e-18	-0.0084	0.0177	0.6351	74.9979	0.0179364		rs16940904	0.203968	0.429789	0.635089	-0.638419	1.04635	1.22626	0.528127	2.84725
omega-3/TFA	ebi-a-GCST90092932	COPD/asthma/ILD related pneumonia or pneumonia derived septichaemia || id:finn-b-PULM_PNEUMONIA_SEPSIS	rs174564	11	61588305	G	A	-0.391303	0.00412995	1e-200	-0.012	0.0098	0.2237	8977.11	0.686143		rs174564	0.0306668	0.0250445	0.220768	-0.0184205	0.0797541	1.03114	0.981748	1.08302
omega-3/TFA	ebi-a-GCST90092932	COPD/asthma/ILD related pneumonia or pneumonia derived septichaemia || id:finn-b-PULM_PNEUMONIA_SEPSIS	rs182611493	19	19458388	G	A	-0.181074	0.0190938	2.5e-21	0.0026	0.0224	0.907	89.9347	0.0214321		rs182611493	-0.0143588	0.123706	0.907596	-0.256823	0.228106	0.985744	0.773505	1.25622
omega-3/TFA	ebi-a-GCST90092932	COPD/asthma/ILD related pneumonia or pneumonia derived septichaemia || id:finn-b-PULM_PNEUMONIA_SEPSIS	rs195445	11	61744342	T	C	-0.038133	0.00426447	3.8e-19	-0.0151	0.0104	0.1468	79.9598	0.0191004		rs195445	0.395982	0.27273	0.146523	-0.138568	0.930533	1.48584	0.870604	2.53586
omega-3/TFA	ebi-a-GCST90092932	COPD/asthma/ILD related pneumonia or pneumonia derived septichaemia || id:finn-b-PULM_PNEUMONIA_SEPSIS	rs272888	5	131665423	C	T	0.028298	0.00434971	7.7e-11	0.0074	0.0099	0.4525	42.3244	0.010202		rs272888	0.261503	0.349848	0.454777	-0.4242	0.947205	1.29888	0.654293	2.57849
omega-3/TFA	ebi-a-GCST90092932	COPD/asthma/ILD related pneumonia or pneumonia derived septichaemia || id:finn-b-PULM_PNEUMONIA_SEPSIS	rs4000713	7	25990597	A	G	-0.0267482	0.00434956	7.8e-10	0.0054	0.0104	0.6052	37.818	0.00912566		rs4000713	-0.201883	0.388811	0.6036	-0.963953	0.560187	0.817191	0.381382	1.751
omega-3/TFA	ebi-a-GCST90092932	COPD/asthma/ILD related pneumonia or pneumonia derived septichaemia || id:finn-b-PULM_PNEUMONIA_SEPSIS	rs508049	11	68675497	T	C	-0.10589	0.009204	1.2e-30	-0.01	0.0168	0.5541	132.36	0.0312267		rs508049	0.0944376	0.158655	0.551684	-0.216527	0.405402	1.09904	0.805311	1.49991
omega-3/TFA	ebi-a-GCST90092932	COPD/asthma/ILD related pneumonia or pneumonia derived septichaemia || id:finn-b-PULM_PNEUMONIA_SEPSIS	rs58542926	19	19379549	T	C	-0.132116	0.00756045	2.2e-68	-0.0018	0.0199	0.9279	305.362	0.0692167		rs58542926	0.0136244	0.150625	0.927928	-0.281601	0.30885	1.01372	0.754575	1.36186
omega-3/TFA	ebi-a-GCST90092932	COPD/asthma/ILD related pneumonia or pneumonia derived septichaemia || id:finn-b-PULM_PNEUMONIA_SEPSIS	rs61886804	10	96749936	G	T	0.0351105	0.0049535	1.4e-12	0.0113	0.0128	0.3785	50.24	0.0120869		rs61886804	0.321841	0.364563	0.377338	-0.392703	1.03639	1.37967	0.675229	2.81901
omega-3/TFA	ebi-a-GCST90092932	COPD/asthma/ILD related pneumonia or pneumonia derived septichaemia || id:finn-b-PULM_PNEUMONIA_SEPSIS	rs62466318	7	73042085	T	C	-0.0404238	0.00493739	2.7e-16	0.0174	0.0123	0.1593	67.0316	0.0160618		rs62466318	-0.430439	0.304276	0.157176	-1.02682	0.165942	0.650223	0.358144	1.1805
omega-3/TFA	ebi-a-GCST90092932	COPD/asthma/ILD related pneumonia or pneumonia derived septichaemia || id:finn-b-PULM_PNEUMONIA_SEPSIS	rs638714	1	62906489	T	G	-0.0322008	0.00418219	1.4e-14	0.0138	0.011	0.2113	59.2824	0.0142314		rs638714	-0.428561	0.341606	0.209644	-1.09811	0.240988	0.651446	0.333501	1.27251
omega-3/TFA	ebi-a-GCST90092932	COPD/asthma/ILD related pneumonia or pneumonia derived septichaemia || id:finn-b-PULM_PNEUMONIA_SEPSIS	rs6693447	1	2330190	G	T	0.0255397	0.00397732	1.4e-10	0.0036	0.0098	0.709099	41.2335	0.00994165		rs6693447	0.140957	0.383716	0.71336	-0.611127	0.893041	1.15138	0.542739	2.44255
omega-3/TFA	ebi-a-GCST90092932	COPD/asthma/ILD related pneumonia or pneumonia derived septichaemia || id:finn-b-PULM_PNEUMONIA_SEPSIS	rs6717316	2	79703384	A	G	-0.0240496	0.00420843	1.1e-08	0.0059	0.0101	0.558399	32.6569	0.0078901		rs6717316	-0.245326	0.419965	0.559114	-1.06846	0.577806	0.782449	0.343538	1.78212
omega-3/TFA	ebi-a-GCST90092932	COPD/asthma/ILD related pneumonia or pneumonia derived septichaemia || id:finn-b-PULM_PNEUMONIA_SEPSIS	rs72654473	19	45414399	A	C	0.0390547	0.00639034	9.9e-10	-0.0051	0.0186	0.783901	37.3507	0.00901391		rs72654473	-0.130586	0.476255	0.783936	-1.06405	0.802874	0.877581	0.345057	2.23195
omega-3/TFA	ebi-a-GCST90092932	COPD/asthma/ILD related pneumonia or pneumonia derived septichaemia || id:finn-b-PULM_PNEUMONIA_SEPSIS	rs7924036	10	65191645	T	G	0.0374032	0.00396292	3.8e-21	0.005	0.0097	0.6055	89.0814	0.0212331		rs7924036	0.133678	0.259336	0.606229	-0.37462	0.641977	1.14303	0.68755	1.90023
omega-3/TFA	ebi-a-GCST90092932	COPD/asthma/ILD related pneumonia or pneumonia derived septichaemia || id:finn-b-PULM_PNEUMONIA_SEPSIS	rs7944950	11	75505827	C	T	-0.0741144	0.00706143	9e-26	0.0152	0.0177	0.3893	110.159	0.0261258		rs7944950	-0.205088	0.23882	0.390475	-0.673176	0.262999	0.814575	0.510086	1.30083
omega-3/TFA	ebi-a-GCST90092932	COPD/asthma/ILD related pneumonia or pneumonia derived septichaemia || id:finn-b-PULM_PNEUMONIA_SEPSIS	rs8074191	17	17407191	C	T	-0.0268897	0.00462305	6e-09	0.0122	0.0107	0.2532	33.831	0.00817144		rs8074191	-0.453705	0.397922	0.254208	-1.23363	0.326222	0.63527	0.291233	1.38572
omega-3/TFA	ebi-a-GCST90092932	COPD/asthma/ILD related pneumonia or pneumonia derived septichaemia || id:finn-b-PULM_PNEUMONIA_SEPSIS	rs9947684	18	47166694	G	A	0.0282504	0.00416339	1.2e-11	-0.0014	0.01	0.8919	46.0421	0.0110882		rs9947684	-0.0495568	0.353977	0.88866	-0.743352	0.644239	0.951651	0.475517	1.90454

## Sheet: STable5 SNPs onomega-6 and COPD
Supplemental Table 1 SNPs
Exposure	Exposure_ID	Outcome_ID	SNP	Chr	Position	EA	OA	Exposure			Outcome			F_statistics	R2		harmonized
								Beta	SE	P-value	Beta	SE	P-value				SNP	b	se	p	lo_ci	up_ci	or	or_lci95	or_uci95
omega-6/TFA	ebi-a-GCST90092935	COPD || id:finn-b-J10_COPD	rs10455872	6	161010118	G	A	0.138305	0.0073371	2.9e-79	-0.0717	0.0444	0.1067	355.326	0.107571		rs10455872	-0.518419	0.32103	0.10634	-1.14764	0.110799	0.595461	0.317386	1.11717
omega-6/TFA	ebi-a-GCST90092935	COPD || id:finn-b-J10_COPD	rs10733306	9	16048248	T	C	0.0220496	0.00400412	3.7e-08	-0.0091	0.0186	0.6237	30.3241	0.0101821		rs10733306	-0.412706	0.843553	0.624667	-2.06607	1.24066	0.661857	0.126683	3.45789
omega-6/TFA	ebi-a-GCST90092935	COPD || id:finn-b-J10_COPD	rs10773049	12	124506631	C	T	0.022457	0.00405767	3.1e-08	0.0197	0.0188	0.2937	30.6302	0.0102839		rs10773049	0.877232	0.837155	0.294697	-0.763593	2.51806	2.40424	0.465989	12.4045
omega-6/TFA	ebi-a-GCST90092935	COPD || id:finn-b-J10_COPD	rs111351217	17	41163974	A	G	-0.0497368	0.00903706	3.7e-08	-0.019	0.0558	0.7331	30.2901	0.0101708		rs111351217	0.382011	1.12191	0.733479	-1.81692	2.58095	1.46523	0.162525	13.2096
omega-6/TFA	ebi-a-GCST90092935	COPD || id:finn-b-J10_COPD	rs11429307	5	55857025	GT	G	-0.0445358	0.00504741	1.1e-18	-0.0176	0.0271	0.517299	77.8541	0.0257309		rs11429307	0.395188	0.608499	0.51605	-0.797471	1.58785	1.48466	0.450467	4.8932
omega-6/TFA	ebi-a-GCST90092935	COPD || id:finn-b-J10_COPD	rs11508026	16	56999328	T	C	0.027324	0.00401029	9.5e-12	-0.0119	0.0189	0.528	46.4234	0.0155041		rs11508026	-0.435515	0.6917	0.528937	-1.79125	0.920217	0.646932	0.166752	2.50983
omega-6/TFA	ebi-a-GCST90092935	COPD || id:finn-b-J10_COPD	rs1168030	1	62968491	T	C	-0.0492915	0.00413738	1e-32	-0.0118	0.0205	0.5664	141.936	0.0459373		rs1168030	0.239392	0.415893	0.564879	-0.575758	1.05454	1.27048	0.562278	2.87066
omega-6/TFA	ebi-a-GCST90092935	COPD || id:finn-b-J10_COPD	rs116843064	19	8429323	A	G	0.183791	0.0142031	2.7e-38	0.1396	0.057	0.0142099	167.449	0.0537506		rs116843064	0.759558	0.310135	0.0143205	0.151694	1.36742	2.13733	1.1638	3.92522
omega-6/TFA	ebi-a-GCST90092935	COPD || id:finn-b-J10_COPD	rs117733303	6	160922870	G	A	0.209889	0.014679	2.2e-46	-0.1049	0.0883	0.2353	204.45	0.0648574		rs117733303	-0.499788	0.420699	0.234835	-1.32436	0.324781	0.606659	0.265974	1.38373
omega-6/TFA	ebi-a-GCST90092935	COPD || id:finn-b-J10_COPD	rs12212146	6	161125454	C	T	-0.0567627	0.00774962	2.4e-13	-0.0566	0.0389	0.1459	53.6495	0.0178742		rs12212146	0.997134	0.685309	0.145666	-0.346072	2.34034	2.7105	0.707461	10.3848
omega-6/TFA	ebi-a-GCST90092935	COPD || id:finn-b-J10_COPD	rs12419462	11	27623309	A	G	-0.0285755	0.00471709	1.4e-09	0.066	0.0225	0.00334603	36.6977	0.0122959		rs12419462	-2.30967	0.787388	0.00335344	-3.85295	-0.766391	0.0992939	0.021217	0.464687
omega-6/TFA	ebi-a-GCST90092935	COPD || id:finn-b-J10_COPD	rs1260326	2	27730940	C	T	0.109743	0.00404504	4.3e-162	-0.0222	0.0195	0.254	736.051	0.199802		rs1260326	-0.202291	0.177688	0.254928	-0.550559	0.145977	0.816857	0.576627	1.15717
omega-6/TFA	ebi-a-GCST90092935	COPD || id:finn-b-J10_COPD	rs13389219	2	165528876	T	C	0.038325	0.00405363	3.2e-21	0.0177	0.0196	0.3653	89.3874	0.0294305		rs13389219	0.46184	0.511416	0.366493	-0.540535	1.46421	1.58699	0.582437	4.32414
omega-6/TFA	ebi-a-GCST90092935	COPD || id:finn-b-J10_COPD	rs139974673	15	44027885	C	T	-0.138506	0.0124863	1.4e-28	-0.0271	0.1309	0.8363	123.047	0.0400687		rs139974673	0.195659	0.945085	0.835988	-1.65671	2.04803	1.21611	0.190766	7.75259
omega-6/TFA	ebi-a-GCST90092935	COPD || id:finn-b-J10_COPD	rs1546224	12	63696548	T	C	-0.0236674	0.00429622	3.6e-08	0.0079	0.0194	0.682801	30.3479	0.01019		rs1546224	-0.333792	0.819693	0.683849	-1.94039	1.27281	0.716202	0.143648	3.57086
omega-6/TFA	ebi-a-GCST90092935	COPD || id:finn-b-J10_COPD	rs1736070	8	11665805	T	C	0.0259828	0.00425289	1e-09	-0.0099	0.0214	0.6445	37.3253	0.0125036		rs1736070	-0.381021	0.823622	0.643639	-1.99532	1.23328	0.683163	0.13597	3.43246
omega-6/TFA	ebi-a-GCST90092935	COPD || id:finn-b-J10_COPD	rs174528	11	61543499	C	T	0.0251335	0.00408383	7.5e-10	-0.0163	0.0188	0.3841	37.8766	0.0126859		rs174528	-0.648537	0.748006	0.38593	-2.11463	0.817554	0.52281	0.120678	2.26495
omega-6/TFA	ebi-a-GCST90092935	COPD || id:finn-b-J10_COPD	rs1801689	17	64210580	C	A	0.0641739	0.0115152	2.5e-08	0.0265	0.0967	0.784401	31.058	0.010426		rs1801689	0.41294	1.50684	0.784051	-2.54047	3.36635	1.51126	0.0788292	28.9727
omega-6/TFA	ebi-a-GCST90092935	COPD || id:finn-b-J10_COPD	rs2068888	10	94839642	A	G	0.0257216	0.0039792	1e-10	0.0151	0.0186	0.4172	41.7835	0.0139761		rs2068888	0.587055	0.723128	0.41689	-0.830275	2.00439	1.79868	0.435929	7.42153
omega-6/TFA	ebi-a-GCST90092935	COPD || id:finn-b-J10_COPD	rs261290	15	58678720	C	T	0.0617512	0.00417436	1.6e-49	-0.0015	0.0191	0.9356	218.832	0.0691046		rs261290	-0.024291	0.309306	0.937403	-0.63053	0.581948	0.976002	0.532309	1.78952
omega-6/TFA	ebi-a-GCST90092935	COPD || id:finn-b-J10_COPD	rs28752523	6	32584772	T	C	-0.0353026	0.00500867	1.8e-12	0.0071	0.0313	0.8216	49.6785	0.0165732		rs28752523	-0.201118	0.88662	0.82055	-1.93889	1.53666	0.817816	0.143863	4.64902
omega-6/TFA	ebi-a-GCST90092935	COPD || id:finn-b-J10_COPD	rs295268	9	86429305	C	T	0.0280531	0.00454438	6.7e-10	-0.0372	0.0214	0.0822299	38.1077	0.0127623		rs295268	-1.32606	0.762839	0.0821548	-2.82122	0.169108	0.265522	0.0595332	1.18425
omega-6/TFA	ebi-a-GCST90092935	COPD || id:finn-b-J10_COPD	rs2972140	2	227104111	C	T	-0.0340375	0.00414245	2.1e-16	0.0201	0.0193	0.2967	67.5151	0.0223904		rs2972140	-0.590525	0.567022	0.297666	-1.70189	0.520837	0.554036	0.182339	1.68344
omega-6/TFA	ebi-a-GCST90092935	COPD || id:finn-b-J10_COPD	rs35169799	11	64031241	T	C	-0.0485534	0.00814674	2.5e-09	-0.0006	0.032	0.9839	35.5199	0.011906		rs35169799	0.0123575	0.659068	0.985041	-1.27942	1.30413	1.01243	0.2782	3.68449
omega-6/TFA	ebi-a-GCST90092935	COPD || id:finn-b-J10_COPD	rs3860846	8	126631687	T	C	-0.030052	0.00447696	1.9e-11	-0.039	0.0218	0.0736207	45.0589	0.0150552		rs3860846	1.29775	0.725409	0.0736163	-0.124052	2.71955	3.66105	0.883334	15.1735
omega-6/TFA	ebi-a-GCST90092935	COPD || id:finn-b-J10_COPD	rs4646246	8	18248661	G	A	-0.028569	0.00511872	2.4e-08	0.0117	0.0223	0.601999	31.1507	0.0104568		rs4646246	-0.409535	0.780566	0.599817	-1.93944	1.12038	0.663959	0.143784	3.066
omega-6/TFA	ebi-a-GCST90092935	COPD || id:finn-b-J10_COPD	rs4665710	2	21221035	C	A	-0.047267	0.00486875	2.8e-22	0.0047	0.021	0.8236	94.2499	0.0309819		rs4665710	-0.0994351	0.444285	0.822906	-0.970233	0.771363	0.905349	0.378995	2.16271
omega-6/TFA	ebi-a-GCST90092935	COPD || id:finn-b-J10_COPD	rs473224	15	58737341	G	T	0.0600834	0.00567866	3.7e-26	0.01	0.0265	0.706999	111.948	0.0365869		rs473224	0.166435	0.441054	0.705907	-0.69803	1.0309	1.18109	0.497565	2.80359
omega-6/TFA	ebi-a-GCST90092935	COPD || id:finn-b-J10_COPD	rs58489806	19	19456917	T	C	0.070387	0.00707508	2.6e-23	-0.007	0.0342	0.839	98.9742	0.0324844		rs58489806	-0.0994502	0.485885	0.837823	-1.05179	0.852885	0.905335	0.349314	2.34641
omega-6/TFA	ebi-a-GCST90092935	COPD || id:finn-b-J10_COPD	rs6073958	20	44551855	C	T	-0.0474619	0.00497167	1.3e-21	-0.0044	0.0242	0.8573	91.1351	0.0299887		rs6073958	0.0927059	0.509883	0.855725	-0.906664	1.09208	1.09714	0.403869	2.98045
omega-6/TFA	ebi-a-GCST90092935	COPD || id:finn-b-J10_COPD	rs6658257	1	93820684	G	A	-0.0228432	0.00405119	1.7e-08	0.02	0.0192	0.2981	31.7943	0.0106705		rs6658257	-0.875534	0.840513	0.297566	-2.52294	0.771871	0.416639	0.0802235	2.16381
omega-6/TFA	ebi-a-GCST90092935	COPD || id:finn-b-J10_COPD	rs684773	3	135956305	C	A	-0.0347116	0.00468622	1.3e-13	-0.0269	0.0259	0.2989	54.8661	0.0182722		rs684773	0.774957	0.746148	0.298986	-0.687494	2.23741	2.1705	0.502835	9.36901
omega-6/TFA	ebi-a-GCST90092935	COPD || id:finn-b-J10_COPD	rs6905288	6	43758873	A	G	-0.02552	0.00398662	1.5e-10	-0.0289	0.0188	0.125	40.9781	0.0137104		rs6905288	1.13245	0.736677	0.124236	-0.311442	2.57633	3.10324	0.73239	13.1488
omega-6/TFA	ebi-a-GCST90092935	COPD || id:finn-b-J10_COPD	rs6938550	6	20462138	A	G	0.0399771	0.00706603	1.5e-08	0.0177	0.0279	0.5255	32.009	0.0107418		rs6938550	0.442753	0.6979	0.525814	-0.92513	1.81064	1.55699	0.39648	6.11434
omega-6/TFA	ebi-a-GCST90092935	COPD || id:finn-b-J10_COPD	rs72555385	7	73123473	G	A	-0.0540068	0.0091908	4.2e-09	0.0656	0.0623	0.2924	34.5295	0.0115778		rs72555385	-1.21466	1.15356	0.292355	-3.47564	1.04631	0.29681	0.0309421	2.84713
omega-6/TFA	ebi-a-GCST90092935	COPD || id:finn-b-J10_COPD	rs72836561	17	41926126	T	C	-0.0837853	0.011342	1.5e-13	0.0908	0.0529	0.0859805	54.5703	0.0181755		rs72836561	-1.08372	0.631376	0.0860804	-2.32122	0.153774	0.338334	0.0981539	1.16623
omega-6/TFA	ebi-a-GCST90092935	COPD || id:finn-b-J10_COPD	rs7402939	15	99183876	C	T	-0.023501	0.00413068	1.3e-08	0.0045	0.0192	0.8166	32.369	0.0108613		rs7402939	-0.191481	0.816987	0.814694	-1.79277	1.40981	0.825735	0.166498	4.09519
omega-6/TFA	ebi-a-GCST90092935	COPD || id:finn-b-J10_COPD	rs78058190	2	219699999	A	G	-0.0667368	0.010245	7.3e-11	-0.0224	0.0342	0.5128	42.4333	0.0141904		rs78058190	0.335647	0.512461	0.512487	-0.668776	1.34007	1.39885	0.512335	3.81931
omega-6/TFA	ebi-a-GCST90092935	COPD || id:finn-b-J10_COPD	rs9908820	17	73408819	G	A	-0.0279066	0.00446315	4e-10	0.0231	0.0219	0.2901	39.0959	0.0130889		rs9908820	-0.827761	0.784761	0.291519	-2.36589	0.71037	0.437027	0.0938655	2.03474
omega-6/TFA	ebi-a-GCST90092935	COPD, hospital admissions || id:finn-b-COPD_HOSPITAL	rs10455872	6	161010118	G	A	0.138305	0.0073371	2.9e-79	-0.0775	0.0456	0.08908	355.326	0.107571		rs10455872	-0.560356	0.329706	0.0892135	-1.20658	0.0858682	0.571006	0.299219	1.08966
omega-6/TFA	ebi-a-GCST90092935	COPD, hospital admissions || id:finn-b-COPD_HOSPITAL	rs1047964	11	117156893	T	G	0.17031	0.0201508	2.9e-17	-0.0427	0.0968	0.6592	71.4325	0.0236588		rs1047964	-0.250719	0.568375	0.659129	-1.36473	0.863296	0.778241	0.255448	2.37096
omega-6/TFA	ebi-a-GCST90092935	COPD, hospital admissions || id:finn-b-COPD_HOSPITAL	rs10733306	9	16048248	T	C	0.0220496	0.00400412	3.7e-08	-0.0181	0.0191	0.3441	30.3241	0.0101821		rs10733306	-0.820877	0.866229	0.343311	-2.51869	0.876932	0.440046	0.0805655	2.40351
omega-6/TFA	ebi-a-GCST90092935	COPD, hospital admissions || id:finn-b-COPD_HOSPITAL	rs10773049	12	124506631	C	T	0.022457	0.00405767	3.1e-08	0.0227	0.0193	0.2382	30.6302	0.0102839		rs10773049	1.01082	0.85942	0.239529	-0.673643	2.69528	2.74786	0.509848	14.8097
omega-6/TFA	ebi-a-GCST90092935	COPD, hospital admissions || id:finn-b-COPD_HOSPITAL	rs111351217	17	41163974	A	G	-0.0497368	0.00903706	3.7e-08	-0.0146	0.057	0.7984	30.2901	0.0101708		rs111351217	0.293545	1.14603	0.797842	-1.95268	2.53977	1.34117	0.141893	12.6767
omega-6/TFA	ebi-a-GCST90092935	COPD, hospital admissions || id:finn-b-COPD_HOSPITAL	rs11429307	5	55857025	GT	G	-0.0445358	0.00504741	1.1e-18	-0.0076	0.0278	0.785199	77.8541	0.0257309		rs11429307	0.170649	0.624217	0.78456	-1.05282	1.39411	1.18607	0.348954	4.0314
omega-6/TFA	ebi-a-GCST90092935	COPD, hospital admissions || id:finn-b-COPD_HOSPITAL	rs11508026	16	56999328	T	C	0.027324	0.00401029	9.5e-12	-0.0068	0.0193	0.723	46.4234	0.0155041		rs11508026	-0.248865	0.706339	0.72459	-1.63329	1.13556	0.779685	0.195286	3.11291
omega-6/TFA	ebi-a-GCST90092935	COPD, hospital admissions || id:finn-b-COPD_HOSPITAL	rs1168030	1	62968491	T	C	-0.0492915	0.00413738	1e-32	-0.0122	0.0211	0.561	141.936	0.0459373		rs1168030	0.247507	0.428066	0.56313	-0.591502	1.08652	1.28083	0.553496	2.96393
omega-6/TFA	ebi-a-GCST90092935	COPD, hospital admissions || id:finn-b-COPD_HOSPITAL	rs116843064	19	8429323	A	G	0.183791	0.0142031	2.7e-38	0.1601	0.0585	0.00619798	167.449	0.0537506		rs116843064	0.871098	0.318296	0.0062049	0.247237	1.49496	2.38953	1.28048	4.45915
omega-6/TFA	ebi-a-GCST90092935	COPD, hospital admissions || id:finn-b-COPD_HOSPITAL	rs117733303	6	160922870	G	A	0.209889	0.014679	2.2e-46	-0.121	0.0905	0.1812	204.45	0.0648574		rs117733303	-0.576495	0.43118	0.181217	-1.42161	0.268618	0.561864	0.241326	1.30816
omega-6/TFA	ebi-a-GCST90092935	COPD, hospital admissions || id:finn-b-COPD_HOSPITAL	rs12212146	6	161125454	C	T	-0.0567627	0.00774962	2.4e-13	-0.0425	0.0399	0.286	53.6495	0.0178742		rs12212146	0.748731	0.702926	0.286802	-0.629005	2.12647	2.11432	0.533122	8.38519
omega-6/TFA	ebi-a-GCST90092935	COPD, hospital admissions || id:finn-b-COPD_HOSPITAL	rs12419462	11	27623309	A	G	-0.0285755	0.00471709	1.4e-09	0.0698	0.023	0.00245703	36.6977	0.0122959		rs12419462	-2.44265	0.804885	0.00240709	-4.02023	-0.865077	0.08693	0.0179489	0.421019
omega-6/TFA	ebi-a-GCST90092935	COPD, hospital admissions || id:finn-b-COPD_HOSPITAL	rs1260326	2	27730940	C	T	0.109743	0.00404504	4.3e-162	-0.018	0.02	0.3676	736.051	0.199802		rs1260326	-0.16402	0.182244	0.36812	-0.521218	0.193179	0.848725	0.593797	1.2131
omega-6/TFA	ebi-a-GCST90092935	COPD, hospital admissions || id:finn-b-COPD_HOSPITAL	rs13389219	2	165528876	T	C	0.038325	0.00405363	3.2e-21	0.0189	0.02	0.3444	89.3874	0.0294305		rs13389219	0.493151	0.521853	0.344659	-0.52968	1.51598	1.63747	0.588793	4.55389
omega-6/TFA	ebi-a-GCST90092935	COPD, hospital admissions || id:finn-b-COPD_HOSPITAL	rs139974673	15	44027885	C	T	-0.138506	0.0124863	1.4e-28	0.0041	0.1349	0.9758	123.047	0.0400687		rs139974673	-0.0296016	0.973965	0.975754	-1.93857	1.87937	0.970832	0.143909	6.54938
omega-6/TFA	ebi-a-GCST90092935	COPD, hospital admissions || id:finn-b-COPD_HOSPITAL	rs1546224	12	63696548	T	C	-0.0236674	0.00429622	3.6e-08	0.0113	0.0199	0.5696	30.3479	0.01019		rs1546224	-0.47745	0.840819	0.570144	-2.12546	1.17056	0.620363	0.119379	3.22378
omega-6/TFA	ebi-a-GCST90092935	COPD, hospital admissions || id:finn-b-COPD_HOSPITAL	rs1736070	8	11665805	T	C	0.0259828	0.00425289	1e-09	-0.0081	0.0219	0.7119	37.3253	0.0125036		rs1736070	-0.311745	0.842865	0.711485	-1.96376	1.34027	0.732168	0.14033	3.82008
omega-6/TFA	ebi-a-GCST90092935	COPD, hospital admissions || id:finn-b-COPD_HOSPITAL	rs174528	11	61543499	C	T	0.0251335	0.00408383	7.5e-10	-0.0132	0.0192	0.493	37.8766	0.0126859		rs174528	-0.525195	0.763921	0.491768	-2.02248	0.972089	0.59144	0.132327	2.64346
omega-6/TFA	ebi-a-GCST90092935	COPD, hospital admissions || id:finn-b-COPD_HOSPITAL	rs1801689	17	64210580	C	A	0.0641739	0.0115152	2.5e-08	0.0406	0.099	0.6817	31.058	0.010426		rs1801689	0.632656	1.54268	0.681732	-2.391	3.65632	1.8826	0.0915378	38.7184
omega-6/TFA	ebi-a-GCST90092935	COPD, hospital admissions || id:finn-b-COPD_HOSPITAL	rs2068888	10	94839642	A	G	0.0257216	0.0039792	1e-10	0.0097	0.019	0.611399	41.7835	0.0139761		rs2068888	0.377115	0.738679	0.609683	-1.0707	1.82493	1.45807	0.34277	6.20233
omega-6/TFA	ebi-a-GCST90092935	COPD, hospital admissions || id:finn-b-COPD_HOSPITAL	rs261290	15	58678720	C	T	0.0617512	0.00417436	1.6e-49	0.0072	0.0196	0.7146	218.832	0.0691046		rs261290	0.116597	0.317403	0.71336	-0.505512	0.738706	1.12367	0.603196	2.09323
omega-6/TFA	ebi-a-GCST90092935	COPD, hospital admissions || id:finn-b-COPD_HOSPITAL	rs28752523	6	32584772	T	C	-0.0353026	0.00500867	1.8e-12	0.024	0.0321	0.4547	49.6785	0.0165732		rs28752523	-0.679837	0.909281	0.454663	-2.46203	1.10236	0.5067	0.0852618	3.01125
omega-6/TFA	ebi-a-GCST90092935	COPD, hospital admissions || id:finn-b-COPD_HOSPITAL	rs295268	9	86429305	C	T	0.0280531	0.00454438	6.7e-10	-0.0421	0.0219	0.0547394	38.1077	0.0127623		rs295268	-1.50073	0.780662	0.0545587	-3.03082	0.0293729	0.222968	0.0482759	1.02981
omega-6/TFA	ebi-a-GCST90092935	COPD, hospital admissions || id:finn-b-COPD_HOSPITAL	rs2972140	2	227104111	C	T	-0.0340375	0.00414245	2.1e-16	0.0302	0.0198	0.1257	67.5151	0.0223904		rs2972140	-0.887257	0.581711	0.127196	-2.02741	0.252898	0.411784	0.131676	1.28775
omega-6/TFA	ebi-a-GCST90092935	COPD, hospital admissions || id:finn-b-COPD_HOSPITAL	rs35169799	11	64031241	T	C	-0.0485534	0.00814674	2.5e-09	-0.0099	0.0329	0.763099	35.5199	0.011906		rs35169799	0.203899	0.677604	0.763482	-1.12421	1.532	1.22617	0.324911	4.62744
omega-6/TFA	ebi-a-GCST90092935	COPD, hospital admissions || id:finn-b-COPD_HOSPITAL	rs3860846	8	126631687	T	C	-0.030052	0.00447696	1.9e-11	-0.0341	0.0224	0.1273	45.0589	0.0150552		rs3860846	1.1347	0.745375	0.127929	-0.326235	2.59563	3.11024	0.721636	13.4051
omega-6/TFA	ebi-a-GCST90092935	COPD, hospital admissions || id:finn-b-COPD_HOSPITAL	rs4646246	8	18248661	G	A	-0.028569	0.00511872	2.4e-08	0.0188	0.0229	0.4114	31.1507	0.0104568		rs4646246	-0.658056	0.801568	0.411669	-2.22913	0.913018	0.517857	0.107622	2.49183
omega-6/TFA	ebi-a-GCST90092935	COPD, hospital admissions || id:finn-b-COPD_HOSPITAL	rs4665710	2	21221035	C	A	-0.047267	0.00486875	2.8e-22	0.0038	0.0216	0.8605	94.2499	0.0309819		rs4665710	-0.0803944	0.456978	0.860352	-0.976072	0.815283	0.922752	0.376788	2.25982
omega-6/TFA	ebi-a-GCST90092935	COPD, hospital admissions || id:finn-b-COPD_HOSPITAL	rs473224	15	58737341	G	T	0.0600834	0.00567866	3.7e-26	0.003	0.0272	0.9124	111.948	0.0365869		rs473224	0.0499306	0.452704	0.912176	-0.837369	0.937231	1.0512	0.432848	2.5529
omega-6/TFA	ebi-a-GCST90092935	COPD, hospital admissions || id:finn-b-COPD_HOSPITAL	rs58489806	19	19456917	T	C	0.070387	0.00707508	2.6e-23	-0.006	0.035	0.8633	98.9742	0.0324844		rs58489806	-0.085243	0.497251	0.863887	-1.05985	0.889369	0.918289	0.346506	2.43359
omega-6/TFA	ebi-a-GCST90092935	COPD, hospital admissions || id:finn-b-COPD_HOSPITAL	rs6073958	20	44551855	C	T	-0.0474619	0.00497167	1.3e-21	0.0019	0.0248	0.9382	91.1351	0.0299887		rs6073958	-0.0400321	0.522524	0.938931	-1.06418	0.984116	0.960759	0.345011	2.67544
omega-6/TFA	ebi-a-GCST90092935	COPD, hospital admissions || id:finn-b-COPD_HOSPITAL	rs6658257	1	93820684	G	A	-0.0228432	0.00405119	1.7e-08	0.0237	0.0197	0.2285	31.7943	0.0106705		rs6658257	-1.03751	0.862401	0.228959	-2.72781	0.652798	0.354337	0.065362	1.92091
omega-6/TFA	ebi-a-GCST90092935	COPD, hospital admissions || id:finn-b-COPD_HOSPITAL	rs684773	3	135956305	C	A	-0.0347116	0.00468622	1.3e-13	-0.0277	0.0265	0.2966	54.8661	0.0182722		rs684773	0.798004	0.763434	0.295892	-0.698326	2.29433	2.2211	0.497417	9.91783
omega-6/TFA	ebi-a-GCST90092935	COPD, hospital admissions || id:finn-b-COPD_HOSPITAL	rs6905288	6	43758873	A	G	-0.02552	0.00398662	1.5e-10	-0.0219	0.0193	0.2556	40.9781	0.0137104		rs6905288	0.85815	0.75627	0.256495	-0.624138	2.34044	2.35879	0.535723	10.3858
omega-6/TFA	ebi-a-GCST90092935	COPD, hospital admissions || id:finn-b-COPD_HOSPITAL	rs6938550	6	20462138	A	G	0.0399771	0.00706603	1.5e-08	0.0196	0.0286	0.4916	32.009	0.0107418		rs6938550	0.490281	0.71541	0.493145	-0.911922	1.89248	1.63277	0.401751	6.63583
omega-6/TFA	ebi-a-GCST90092935	COPD, hospital admissions || id:finn-b-COPD_HOSPITAL	rs72555385	7	73123473	G	A	-0.0540068	0.0091908	4.2e-09	0.0854	0.0637	0.1804	34.5295	0.0115778		rs72555385	-1.58128	1.17948	0.180031	-3.89307	0.730501	0.205711	0.0203828	2.07612
omega-6/TFA	ebi-a-GCST90092935	COPD, hospital admissions || id:finn-b-COPD_HOSPITAL	rs72836561	17	41926126	T	C	-0.0837853	0.011342	1.5e-13	0.0859	0.0542	0.1135	54.5703	0.0181755		rs72836561	-1.02524	0.646892	0.112996	-2.29315	0.242668	0.358711	0.100948	1.27465
omega-6/TFA	ebi-a-GCST90092935	COPD, hospital admissions || id:finn-b-COPD_HOSPITAL	rs7402939	15	99183876	C	T	-0.023501	0.00413068	1.3e-08	0.0045	0.0197	0.8181	32.369	0.0108613		rs7402939	-0.191481	0.838262	0.819315	-1.83448	1.45151	0.825735	0.159697	4.26957
omega-6/TFA	ebi-a-GCST90092935	COPD, hospital admissions || id:finn-b-COPD_HOSPITAL	rs78058190	2	219699999	A	G	-0.0667368	0.010245	7.3e-11	-0.0247	0.035	0.480799	42.4333	0.0141904		rs78058190	0.370111	0.524448	0.480366	-0.657808	1.39803	1.44789	0.517986	4.04722
omega-6/TFA	ebi-a-GCST90092935	COPD, hospital admissions || id:finn-b-COPD_HOSPITAL	rs9908820	17	73408819	G	A	-0.0279066	0.00446315	4e-10	0.0141	0.0224	0.5295	39.0959	0.0130889		rs9908820	-0.505257	0.802678	0.529045	-2.0785	1.06799	0.603351	0.125117	2.90953
omega-6/TFA	ebi-a-GCST90092935	COPD/asthma related infections || id:finn-b-COPD_ASTHMA_INFECTIONS	rs10455872	6	161010118	G	A	0.138305	0.0073371	2.9e-79	-0.0182	0.0174	0.2942	355.326	0.107571		rs10455872	-0.131593	0.125809	0.295572	-0.378179	0.114992	0.876698	0.685108	1.12186
omega-6/TFA	ebi-a-GCST90092935	COPD/asthma related infections || id:finn-b-COPD_ASTHMA_INFECTIONS	rs1047964	11	117156893	T	G	0.17031	0.0201508	2.9e-17	-0.0178	0.0368	0.6278	71.4325	0.0236588		rs1047964	-0.104515	0.216077	0.628602	-0.528025	0.318995	0.900761	0.589768	1.37574
omega-6/TFA	ebi-a-GCST90092935	COPD/asthma related infections || id:finn-b-COPD_ASTHMA_INFECTIONS	rs10733306	9	16048248	T	C	0.0220496	0.00400412	3.7e-08	0.0049	0.0073	0.4961	30.3241	0.0101821		rs10733306	0.222226	0.331072	0.502072	-0.426674	0.871127	1.24885	0.652676	2.3896
omega-6/TFA	ebi-a-GCST90092935	COPD/asthma related infections || id:finn-b-COPD_ASTHMA_INFECTIONS	rs10773049	12	124506631	C	T	0.022457	0.00405767	3.1e-08	-0.0042	0.0073	0.5662	30.6302	0.0102839		rs10773049	-0.187024	0.325066	0.56506	-0.824153	0.450105	0.829424	0.438606	1.56848
omega-6/TFA	ebi-a-GCST90092935	COPD/asthma related infections || id:finn-b-COPD_ASTHMA_INFECTIONS	rs111351217	17	41163974	A	G	-0.0497368	0.00903706	3.7e-08	-0.0032	0.0218	0.8835	30.2901	0.0101708		rs111351217	0.0643387	0.438307	0.883299	-0.794744	0.923421	1.06645	0.451697	2.51789
omega-6/TFA	ebi-a-GCST90092935	COPD/asthma related infections || id:finn-b-COPD_ASTHMA_INFECTIONS	rs11429307	5	55857025	GT	G	-0.0445358	0.00504741	1.1e-18	-0.0134	0.0106	0.2081	77.8541	0.0257309		rs11429307	0.300882	0.238011	0.206176	-0.16562	0.767383	1.35105	0.847369	2.15412
omega-6/TFA	ebi-a-GCST90092935	COPD/asthma related infections || id:finn-b-COPD_ASTHMA_INFECTIONS	rs11508026	16	56999328	T	C	0.027324	0.00401029	9.5e-12	0.0032	0.0074	0.6658	46.4234	0.0155041		rs11508026	0.117113	0.270824	0.665427	-0.413702	0.647929	1.12425	0.661198	1.91158
omega-6/TFA	ebi-a-GCST90092935	COPD/asthma related infections || id:finn-b-COPD_ASTHMA_INFECTIONS	rs1168030	1	62968491	T	C	-0.0492915	0.00413738	1e-32	-0.0002	0.008	0.9802	141.936	0.0459373		rs1168030	0.00405749	0.1623	0.980055	-0.31405	0.322165	1.00407	0.730482	1.38011
omega-6/TFA	ebi-a-GCST90092935	COPD/asthma related infections || id:finn-b-COPD_ASTHMA_INFECTIONS	rs116843064	19	8429323	A	G	0.183791	0.0142031	2.7e-38	0.0207	0.0222	0.3524	167.449	0.0537506		rs116843064	0.112628	0.120789	0.351113	-0.124119	0.349375	1.11922	0.883275	1.41818
omega-6/TFA	ebi-a-GCST90092935	COPD/asthma related infections || id:finn-b-COPD_ASTHMA_INFECTIONS	rs117733303	6	160922870	G	A	0.209889	0.014679	2.2e-46	-0.1013	0.0343	0.00311803	204.45	0.0648574		rs117733303	-0.482636	0.16342	0.00314343	-0.802939	-0.162333	0.617154	0.44801	0.850158
omega-6/TFA	ebi-a-GCST90092935	COPD/asthma related infections || id:finn-b-COPD_ASTHMA_INFECTIONS	rs12212146	6	161125454	C	T	-0.0567627	0.00774962	2.4e-13	-0.007	0.0152	0.6474	53.6495	0.0178742		rs12212146	0.12332	0.267781	0.645138	-0.401531	0.648172	1.13125	0.669294	1.91204
omega-6/TFA	ebi-a-GCST90092935	COPD/asthma related infections || id:finn-b-COPD_ASTHMA_INFECTIONS	rs12419462	11	27623309	A	G	-0.0285755	0.00471709	1.4e-09	0.0118	0.0088	0.178	36.6977	0.0122959		rs12419462	-0.412941	0.307956	0.17995	-1.01654	0.190653	0.661701	0.361847	1.21004
omega-6/TFA	ebi-a-GCST90092935	COPD/asthma related infections || id:finn-b-COPD_ASTHMA_INFECTIONS	rs1260326	2	27730940	C	T	0.109743	0.00404504	4.3e-162	-0.0139	0.0076	0.0684605	736.051	0.199802		rs1260326	-0.12666	0.0692527	0.0674075	-0.262395	0.00907575	0.881034	0.769207	1.00912
omega-6/TFA	ebi-a-GCST90092935	COPD/asthma related infections || id:finn-b-COPD_ASTHMA_INFECTIONS	rs13389219	2	165528876	T	C	0.038325	0.00405363	3.2e-21	0.0062	0.0076	0.4167	89.3874	0.0294305		rs13389219	0.161774	0.198304	0.414621	-0.226902	0.55045	1.17559	0.796999	1.73403
omega-6/TFA	ebi-a-GCST90092935	COPD/asthma related infections || id:finn-b-COPD_ASTHMA_INFECTIONS	rs139974673	15	44027885	C	T	-0.138506	0.0124863	1.4e-28	-0.03	0.0505	0.5524	123.047	0.0400687		rs139974673	0.216597	0.364605	0.552472	-0.498029	0.931223	1.24184	0.607727	2.53761
omega-6/TFA	ebi-a-GCST90092935	COPD/asthma related infections || id:finn-b-COPD_ASTHMA_INFECTIONS	rs1546224	12	63696548	T	C	-0.0236674	0.00429622	3.6e-08	-0.0009	0.0076	0.9037	30.3479	0.01019		rs1546224	0.038027	0.321117	0.905734	-0.591362	0.667416	1.03876	0.553573	1.94919
omega-6/TFA	ebi-a-GCST90092935	COPD/asthma related infections || id:finn-b-COPD_ASTHMA_INFECTIONS	rs1736070	8	11665805	T	C	0.0259828	0.00425289	1e-09	-0.0062	0.0083	0.4562	37.3253	0.0125036		rs1736070	-0.238619	0.319442	0.455071	-0.864726	0.387487	0.787715	0.421167	1.47327
omega-6/TFA	ebi-a-GCST90092935	COPD/asthma related infections || id:finn-b-COPD_ASTHMA_INFECTIONS	rs174528	11	61543499	C	T	0.0251335	0.00408383	7.5e-10	-0.0038	0.0074	0.6053	37.8766	0.0126859		rs174528	-0.151193	0.294428	0.607592	-0.728271	0.425886	0.859682	0.482743	1.53095
omega-6/TFA	ebi-a-GCST90092935	COPD/asthma related infections || id:finn-b-COPD_ASTHMA_INFECTIONS	rs1801689	17	64210580	C	A	0.0641739	0.0115152	2.5e-08	0.052	0.0373	0.1629	31.058	0.010426		rs1801689	0.810298	0.581233	0.163287	-0.328919	1.94952	2.24858	0.719701	7.02528
omega-6/TFA	ebi-a-GCST90092935	COPD/asthma related infections || id:finn-b-COPD_ASTHMA_INFECTIONS	rs2068888	10	94839642	A	G	0.0257216	0.0039792	1e-10	-0.0072	0.0072	0.3226	41.7835	0.0139761		rs2068888	-0.27992	0.27992	0.317311	-0.828564	0.268724	0.755844	0.436676	1.30829
omega-6/TFA	ebi-a-GCST90092935	COPD/asthma related infections || id:finn-b-COPD_ASTHMA_INFECTIONS	rs261290	15	58678720	C	T	0.0617512	0.00417436	1.6e-49	0.0139	0.0075	0.06187	218.832	0.0691046		rs261290	0.225097	0.121455	0.0638346	-0.0129552	0.463149	1.25244	0.987128	1.58907
omega-6/TFA	ebi-a-GCST90092935	COPD/asthma related infections || id:finn-b-COPD_ASTHMA_INFECTIONS	rs28752523	6	32584772	T	C	-0.0353026	0.00500867	1.8e-12	0.0008	0.0123	0.951	49.6785	0.0165732		rs28752523	-0.0226612	0.348416	0.948142	-0.705557	0.660235	0.977594	0.493833	1.93525
omega-6/TFA	ebi-a-GCST90092935	COPD/asthma related infections || id:finn-b-COPD_ASTHMA_INFECTIONS	rs295268	9	86429305	C	T	0.0280531	0.00454438	6.7e-10	-0.0011	0.0083	0.8909	38.1077	0.0127623		rs295268	-0.0392114	0.295867	0.894565	-0.619112	0.540689	0.961547	0.538423	1.71719
omega-6/TFA	ebi-a-GCST90092935	COPD/asthma related infections || id:finn-b-COPD_ASTHMA_INFECTIONS	rs2972140	2	227104111	C	T	-0.0340375	0.00414245	2.1e-16	0.0029	0.0075	0.704099	67.5151	0.0223904		rs2972140	-0.0852001	0.220345	0.699003	-0.517077	0.346676	0.918328	0.596261	1.41436
omega-6/TFA	ebi-a-GCST90092935	COPD/asthma related infections || id:finn-b-COPD_ASTHMA_INFECTIONS	rs35169799	11	64031241	T	C	-0.0485534	0.00814674	2.5e-09	0.0127	0.0125	0.3103	35.5199	0.011906		rs35169799	-0.261568	0.257449	0.309629	-0.766167	0.243031	0.769844	0.464791	1.27511
omega-6/TFA	ebi-a-GCST90092935	COPD/asthma related infections || id:finn-b-COPD_ASTHMA_INFECTIONS	rs3860846	8	126631687	T	C	-0.030052	0.00447696	1.9e-11	0.003	0.0085	0.721601	45.0589	0.0150552		rs3860846	-0.099827	0.282843	0.724133	-0.654199	0.454545	0.904994	0.519858	1.57546
omega-6/TFA	ebi-a-GCST90092935	COPD/asthma related infections || id:finn-b-COPD_ASTHMA_INFECTIONS	rs4646246	8	18248661	G	A	-0.028569	0.00511872	2.4e-08	0.0115	0.0087	0.1898	31.1507	0.0104568		rs4646246	-0.402534	0.304526	0.186222	-0.999405	0.194337	0.668623	0.368098	1.2145
omega-6/TFA	ebi-a-GCST90092935	COPD/asthma related infections || id:finn-b-COPD_ASTHMA_INFECTIONS	rs4665710	2	21221035	C	A	-0.047267	0.00486875	2.8e-22	0.0121	0.0082	0.1385	94.2499	0.0309819		rs4665710	-0.255993	0.173483	0.140049	-0.596018	0.0840333	0.774148	0.551001	1.08767
omega-6/TFA	ebi-a-GCST90092935	COPD/asthma related infections || id:finn-b-COPD_ASTHMA_INFECTIONS	rs473224	15	58737341	G	T	0.0600834	0.00567866	3.7e-26	-0.0165	0.0104	0.1114	111.948	0.0365869		rs473224	-0.274618	0.173093	0.112617	-0.61388	0.0646435	0.759862	0.541247	1.06678
omega-6/TFA	ebi-a-GCST90092935	COPD/asthma related infections || id:finn-b-COPD_ASTHMA_INFECTIONS	rs58489806	19	19456917	T	C	0.070387	0.00707508	2.6e-23	0.0138	0.0133	0.2969	98.9742	0.0324844		rs58489806	0.196059	0.188955	0.299459	-0.174294	0.566411	1.2166	0.84005	1.76193
omega-6/TFA	ebi-a-GCST90092935	COPD/asthma related infections || id:finn-b-COPD_ASTHMA_INFECTIONS	rs6073958	20	44551855	C	T	-0.0474619	0.00497167	1.3e-21	-0.0154	0.0095	0.1061	91.1351	0.0299887		rs6073958	0.324471	0.200161	0.105006	-0.0678439	0.716785	1.3833	0.934406	2.04784
omega-6/TFA	ebi-a-GCST90092935	COPD/asthma related infections || id:finn-b-COPD_ASTHMA_INFECTIONS	rs6658257	1	93820684	G	A	-0.0228432	0.00405119	1.7e-08	0.0109	0.0075	0.1463	31.7943	0.0106705		rs6658257	-0.477166	0.328325	0.146131	-1.12068	0.166351	0.620539	0.326057	1.18099
omega-6/TFA	ebi-a-GCST90092935	COPD/asthma related infections || id:finn-b-COPD_ASTHMA_INFECTIONS	rs684773	3	135956305	C	A	-0.0347116	0.00468622	1.3e-13	0.0139	0.0101	0.1705	54.8661	0.0182722		rs684773	-0.400443	0.290969	0.168748	-0.970742	0.169857	0.670023	0.378802	1.18514
omega-6/TFA	ebi-a-GCST90092935	COPD/asthma related infections || id:finn-b-COPD_ASTHMA_INFECTIONS	rs6905288	6	43758873	A	G	-0.02552	0.00398662	1.5e-10	-0.0067	0.0073	0.364	40.9781	0.0137104		rs6905288	0.262539	0.28605	0.358719	-0.298119	0.823197	1.30023	0.742213	2.27777
omega-6/TFA	ebi-a-GCST90092935	COPD/asthma related infections || id:finn-b-COPD_ASTHMA_INFECTIONS	rs6938550	6	20462138	A	G	0.0399771	0.00706603	1.5e-08	-0.0113	0.0109	0.3013	32.009	0.0107418		rs6938550	-0.282662	0.272656	0.299877	-0.817068	0.251744	0.753775	0.441725	1.28627
omega-6/TFA	ebi-a-GCST90092935	COPD/asthma related infections || id:finn-b-COPD_ASTHMA_INFECTIONS	rs72555385	7	73123473	G	A	-0.0540068	0.0091908	4.2e-09	0.017	0.0243	0.4836	34.5295	0.0115778		rs72555385	-0.314775	0.449943	0.484184	-1.19666	0.567114	0.729953	0.302201	1.76317
omega-6/TFA	ebi-a-GCST90092935	COPD/asthma related infections || id:finn-b-COPD_ASTHMA_INFECTIONS	rs72836561	17	41926126	T	C	-0.0837853	0.011342	1.5e-13	-0.0071	0.0206	0.728799	54.5703	0.0181755		rs72836561	0.0847404	0.245867	0.73035	-0.397158	0.566639	1.08843	0.672228	1.76233
omega-6/TFA	ebi-a-GCST90092935	COPD/asthma related infections || id:finn-b-COPD_ASTHMA_INFECTIONS	rs7402939	15	99183876	C	T	-0.023501	0.00413068	1.3e-08	0.0006	0.0075	0.9325	32.369	0.0108613		rs7402939	-0.0255308	0.319135	0.936237	-0.651036	0.599974	0.974792	0.521505	1.82207
omega-6/TFA	ebi-a-GCST90092935	COPD/asthma related infections || id:finn-b-COPD_ASTHMA_INFECTIONS	rs78058190	2	219699999	A	G	-0.0667368	0.010245	7.3e-11	0.0186	0.0133	0.1622	42.4333	0.0141904		rs78058190	-0.278707	0.19929	0.161964	-0.669316	0.111902	0.756762	0.512059	1.1184
omega-6/TFA	ebi-a-GCST90092935	COPD/asthma related infections || id:finn-b-COPD_ASTHMA_INFECTIONS	rs9908820	17	73408819	G	A	-0.0279066	0.00446315	4e-10	0.004	0.0086	0.641599	39.0959	0.0130889		rs9908820	-0.143335	0.308171	0.641848	-0.74735	0.46068	0.866464	0.47362	1.58515
omega-6/TFA	ebi-a-GCST90092935	COPD-related respiratory insufficiency || id:finn-b-COPD_INSUFFICIENCY	rs10455872	6	161010118	G	A	0.138305	0.0073371	2.9e-79	-0.2036	0.1061	0.0551201	355.326	0.107571		rs10455872	-1.47211	0.767145	0.0549914	-2.97571	0.0314956	0.229441	0.051011	1.032
omega-6/TFA	ebi-a-GCST90092935	COPD-related respiratory insufficiency || id:finn-b-COPD_INSUFFICIENCY	rs1047964	11	117156893	T	G	0.17031	0.0201508	2.9e-17	-0.0929	0.232	0.6888	71.4325	0.0236588		rs1047964	-0.545476	1.36222	0.688839	-3.21543	2.12448	0.579566	0.040138	8.36854
omega-6/TFA	ebi-a-GCST90092935	COPD-related respiratory insufficiency || id:finn-b-COPD_INSUFFICIENCY	rs10733306	9	16048248	T	C	0.0220496	0.00400412	3.7e-08	0.0576	0.0451	0.2016	30.3241	0.0101821		rs10733306	2.61229	2.04539	0.201545	-1.39667	6.62125	13.6303	0.24742	750.886
omega-6/TFA	ebi-a-GCST90092935	COPD-related respiratory insufficiency || id:finn-b-COPD_INSUFFICIENCY	rs10773049	12	124506631	C	T	0.022457	0.00405767	3.1e-08	-0.0423	0.0457	0.3539	30.6302	0.0102839		rs10773049	-1.8836	2.035	0.354653	-5.8722	2.105	0.152042	0.00281667	8.20711
omega-6/TFA	ebi-a-GCST90092935	COPD-related respiratory insufficiency || id:finn-b-COPD_INSUFFICIENCY	rs111351217	17	41163974	A	G	-0.0497368	0.00903706	3.7e-08	-0.1758	0.1334	0.1874	30.2901	0.0101708		rs111351217	3.53461	2.68212	0.187557	-1.72235	8.79156	34.2815	0.178646	6578.48
omega-6/TFA	ebi-a-GCST90092935	COPD-related respiratory insufficiency || id:finn-b-COPD_INSUFFICIENCY	rs11429307	5	55857025	GT	G	-0.0445358	0.00504741	1.1e-18	0.0573	0.0663	0.3869	77.8541	0.0257309		rs11429307	-1.28661	1.48869	0.387449	-4.20444	1.63123	0.276207	0.0149292	5.11014
omega-6/TFA	ebi-a-GCST90092935	COPD-related respiratory insufficiency || id:finn-b-COPD_INSUFFICIENCY	rs11508026	16	56999328	T	C	0.027324	0.00401029	9.5e-12	0.0197	0.0458	0.6673	46.4234	0.0155041		rs11508026	0.720978	1.67618	0.6671	-2.56434	4.00629	2.05644	0.07697	54.9429
omega-6/TFA	ebi-a-GCST90092935	COPD-related respiratory insufficiency || id:finn-b-COPD_INSUFFICIENCY	rs1168030	1	62968491	T	C	-0.0492915	0.00413738	1e-32	-0.0039	0.0499	0.9373	141.936	0.0459373		rs1168030	0.0791211	1.01234	0.937704	-1.90507	2.06332	1.08234	0.148811	7.87204
omega-6/TFA	ebi-a-GCST90092935	COPD-related respiratory insufficiency || id:finn-b-COPD_INSUFFICIENCY	rs116843064	19	8429323	A	G	0.183791	0.0142031	2.7e-38	-0.0836	0.1376	0.543599	167.449	0.0537506		rs116843064	-0.454864	0.748676	0.543481	-1.92227	1.01254	0.634534	0.146274	2.75259
omega-6/TFA	ebi-a-GCST90092935	COPD-related respiratory insufficiency || id:finn-b-COPD_INSUFFICIENCY	rs117733303	6	160922870	G	A	0.209889	0.014679	2.2e-46	-0.1162	0.2113	0.5825	204.45	0.0648574		rs117733303	-0.553626	1.00672	0.582368	-2.5268	1.41955	0.574862	0.0799142	4.13526
omega-6/TFA	ebi-a-GCST90092935	COPD-related respiratory insufficiency || id:finn-b-COPD_INSUFFICIENCY	rs12212146	6	161125454	C	T	-0.0567627	0.00774962	2.4e-13	-0.1898	0.094	0.0434	53.6495	0.0178742		rs12212146	3.34375	1.65602	0.0434717	0.0979516	6.58954	28.325	1.10291	727.445
omega-6/TFA	ebi-a-GCST90092935	COPD-related respiratory insufficiency || id:finn-b-COPD_INSUFFICIENCY	rs12419462	11	27623309	A	G	-0.0285755	0.00471709	1.4e-09	0.1055	0.0545	0.0530897	36.6977	0.0122959		rs12419462	-3.69197	1.90723	0.0528947	-7.43014	0.0461934	0.0249228	0.000593104	1.04728
omega-6/TFA	ebi-a-GCST90092935	COPD-related respiratory insufficiency || id:finn-b-COPD_INSUFFICIENCY	rs1260326	2	27730940	C	T	0.109743	0.00404504	4.3e-162	0.0007	0.0474	0.9887	736.051	0.199802		rs1260326	0.00637854	0.431918	0.988217	-0.840181	0.852938	1.0064	0.431632	2.34653
omega-6/TFA	ebi-a-GCST90092935	COPD-related respiratory insufficiency || id:finn-b-COPD_INSUFFICIENCY	rs13389219	2	165528876	T	C	0.038325	0.00405363	3.2e-21	-0.0317	0.0474	0.5032	89.3874	0.0294305		rs13389219	-0.827136	1.23679	0.503638	-3.25125	1.59697	0.4373	0.0387259	4.93806
omega-6/TFA	ebi-a-GCST90092935	COPD-related respiratory insufficiency || id:finn-b-COPD_INSUFFICIENCY	rs139974673	15	44027885	C	T	-0.138506	0.0124863	1.4e-28	-0.2693	0.3133	0.3899	123.047	0.0400687		rs139974673	1.94432	2.262	0.390032	-2.48919	6.37783	6.98888	0.082977	588.65
omega-6/TFA	ebi-a-GCST90092935	COPD-related respiratory insufficiency || id:finn-b-COPD_INSUFFICIENCY	rs1546224	12	63696548	T	C	-0.0236674	0.00429622	3.6e-08	0.0962	0.0472	0.0413704	30.3479	0.01019		rs1546224	-4.06466	1.9943	0.0415364	-7.9735	-0.155826	0.0171688	0.000344471	0.855708
omega-6/TFA	ebi-a-GCST90092935	COPD-related respiratory insufficiency || id:finn-b-COPD_INSUFFICIENCY	rs1736070	8	11665805	T	C	0.0259828	0.00425289	1e-09	0.0994	0.0521	0.05633	37.3253	0.0125036		rs1736070	3.82561	2.00517	0.0564081	-0.104531	7.75575	45.8607	0.900747	2334.95
omega-6/TFA	ebi-a-GCST90092935	COPD-related respiratory insufficiency || id:finn-b-COPD_INSUFFICIENCY	rs174528	11	61543499	C	T	0.0251335	0.00408383	7.5e-10	-0.0269	0.0456	0.5559	37.8766	0.0126859		rs174528	-1.07028	1.81431	0.555249	-4.62634	2.48577	0.342911	0.00979057	12.0103
omega-6/TFA	ebi-a-GCST90092935	COPD-related respiratory insufficiency || id:finn-b-COPD_INSUFFICIENCY	rs1801689	17	64210580	C	A	0.0641739	0.0115152	2.5e-08	-0.2664	0.2308	0.2483	31.058	0.010426		rs1801689	-4.15122	3.59648	0.248399	-11.2003	2.89788	0.0157452	1.36699e-05	18.1356
omega-6/TFA	ebi-a-GCST90092935	COPD-related respiratory insufficiency || id:finn-b-COPD_INSUFFICIENCY	rs2068888	10	94839642	A	G	0.0257216	0.0039792	1e-10	-0.0157	0.0451	0.7281	41.7835	0.0139761		rs2068888	-0.610382	1.75339	0.727754	-4.04703	2.82626	0.543143	0.0174743	16.8822
omega-6/TFA	ebi-a-GCST90092935	COPD-related respiratory insufficiency || id:finn-b-COPD_INSUFFICIENCY	rs261290	15	58678720	C	T	0.0617512	0.00417436	1.6e-49	-0.0355	0.0464	0.4445	218.832	0.0691046		rs261290	-0.574888	0.751402	0.44422	-2.04764	0.897861	0.562768	0.12904	2.45435
omega-6/TFA	ebi-a-GCST90092935	COPD-related respiratory insufficiency || id:finn-b-COPD_INSUFFICIENCY	rs28752523	6	32584772	T	C	-0.0353026	0.00500867	1.8e-12	-0.0211	0.0758	0.7808	49.6785	0.0165732		rs28752523	0.59769	2.14715	0.780733	-3.61073	4.8061	1.81791	0.0270322	122.254
omega-6/TFA	ebi-a-GCST90092935	COPD-related respiratory insufficiency || id:finn-b-COPD_INSUFFICIENCY	rs295268	9	86429305	C	T	0.0280531	0.00454438	6.7e-10	-0.0435	0.0519	0.4026	38.1077	0.0127623		rs295268	-1.55063	1.85006	0.401946	-5.17675	2.07549	0.212114	0.0056463	7.96847
omega-6/TFA	ebi-a-GCST90092935	COPD-related respiratory insufficiency || id:finn-b-COPD_INSUFFICIENCY	rs2972140	2	227104111	C	T	-0.0340375	0.00414245	2.1e-16	0.0407	0.0469	0.3847	67.5151	0.0223904		rs2972140	-1.19574	1.37789	0.385502	-3.89641	1.50493	0.30248	0.0203147	4.50383
omega-6/TFA	ebi-a-GCST90092935	COPD-related respiratory insufficiency || id:finn-b-COPD_INSUFFICIENCY	rs35169799	11	64031241	T	C	-0.0485534	0.00814674	2.5e-09	-0.082	0.0779	0.2924	35.5199	0.011906		rs35169799	1.68886	1.60442	0.29251	-1.4558	4.83352	5.41332	0.233214	125.653
omega-6/TFA	ebi-a-GCST90092935	COPD-related respiratory insufficiency || id:finn-b-COPD_INSUFFICIENCY	rs3860846	8	126631687	T	C	-0.030052	0.00447696	1.9e-11	-0.0519	0.0528	0.3252	45.0589	0.0150552		rs3860846	1.72701	1.75695	0.32563	-1.71662	5.17064	5.62379	0.179672	176.027
omega-6/TFA	ebi-a-GCST90092935	COPD-related respiratory insufficiency || id:finn-b-COPD_INSUFFICIENCY	rs4646246	8	18248661	G	A	-0.028569	0.00511872	2.4e-08	0.0079	0.0543	0.8842	31.1507	0.0104568		rs4646246	-0.276524	1.90066	0.884326	-4.00182	3.44877	0.758416	0.0182823	31.4618
omega-6/TFA	ebi-a-GCST90092935	COPD-related respiratory insufficiency || id:finn-b-COPD_INSUFFICIENCY	rs4665710	2	21221035	C	A	-0.047267	0.00486875	2.8e-22	0.0638	0.0511	0.2112	94.2499	0.0309819		rs4665710	-1.34978	1.08109	0.211836	-3.46872	0.769162	0.259298	0.0311569	2.15796
omega-6/TFA	ebi-a-GCST90092935	COPD-related respiratory insufficiency || id:finn-b-COPD_INSUFFICIENCY	rs473224	15	58737341	G	T	0.0600834	0.00567866	3.7e-26	-0.0419	0.0645	0.5165	111.948	0.0365869		rs473224	-0.697364	1.07351	0.515943	-2.80144	1.40671	0.497896	0.0607226	4.08251
omega-6/TFA	ebi-a-GCST90092935	COPD-related respiratory insufficiency || id:finn-b-COPD_INSUFFICIENCY	rs58489806	19	19456917	T	C	0.070387	0.00707508	2.6e-23	0.0187	0.0829	0.8214	98.9742	0.0324844		rs58489806	0.265674	1.17777	0.821534	-2.04276	2.57411	1.30431	0.12967	13.1197
omega-6/TFA	ebi-a-GCST90092935	COPD-related respiratory insufficiency || id:finn-b-COPD_INSUFFICIENCY	rs6073958	20	44551855	C	T	-0.0474619	0.00497167	1.3e-21	0.0217	0.0587	0.7119	91.1351	0.0299887		rs6073958	-0.457209	1.23678	0.711624	-2.8813	1.96688	0.633048	0.0560618	7.14836
omega-6/TFA	ebi-a-GCST90092935	COPD-related respiratory insufficiency || id:finn-b-COPD_INSUFFICIENCY	rs6658257	1	93820684	G	A	-0.0228432	0.00405119	1.7e-08	0.0447	0.0465	0.3356	31.7943	0.0106705		rs6658257	-1.95682	2.03562	0.336406	-5.94663	2.03299	0.141307	0.00261464	7.63689
omega-6/TFA	ebi-a-GCST90092935	COPD-related respiratory insufficiency || id:finn-b-COPD_INSUFFICIENCY	rs684773	3	135956305	C	A	-0.0347116	0.00468622	1.3e-13	-0.0486	0.0625	0.4367	54.8661	0.0182722		rs684773	1.40011	1.80055	0.436805	-2.12897	4.92919	4.05564	0.11896	138.267
omega-6/TFA	ebi-a-GCST90092935	COPD-related respiratory insufficiency || id:finn-b-COPD_INSUFFICIENCY	rs6905288	6	43758873	A	G	-0.02552	0.00398662	1.5e-10	-0.0401	0.0457	0.3802	40.9781	0.0137104		rs6905288	1.57132	1.79075	0.380236	-1.93856	5.08119	4.81298	0.143911	160.966
omega-6/TFA	ebi-a-GCST90092935	COPD-related respiratory insufficiency || id:finn-b-COPD_INSUFFICIENCY	rs6938550	6	20462138	A	G	0.0399771	0.00706603	1.5e-08	0.0734	0.0681	0.2808	32.009	0.0107418		rs6938550	1.83605	1.70348	0.281111	-1.50276	5.17486	6.27172	0.222515	176.772
omega-6/TFA	ebi-a-GCST90092935	COPD-related respiratory insufficiency || id:finn-b-COPD_INSUFFICIENCY	rs72555385	7	73123473	G	A	-0.0540068	0.0091908	4.2e-09	0.3184	0.1502	0.03408	34.5295	0.0115778		rs72555385	-5.89555	2.78113	0.0340195	-11.3466	-0.444537	0.00275165	1.18099e-05	0.641121
omega-6/TFA	ebi-a-GCST90092935	COPD-related respiratory insufficiency || id:finn-b-COPD_INSUFFICIENCY	rs72836561	17	41926126	T	C	-0.0837853	0.011342	1.5e-13	-0.0965	0.1276	0.4498	54.5703	0.0181755		rs72836561	1.15175	1.52294	0.449488	-1.83321	4.13672	3.16374	0.1599	62.5969
omega-6/TFA	ebi-a-GCST90092935	COPD-related respiratory insufficiency || id:finn-b-COPD_INSUFFICIENCY	rs7402939	15	99183876	C	T	-0.023501	0.00413068	1.3e-08	-0.032	0.0466	0.4922	32.369	0.0108613		rs7402939	1.36164	1.98289	0.492275	-2.52483	5.24812	3.9026	0.080072	190.208
omega-6/TFA	ebi-a-GCST90092935	COPD-related respiratory insufficiency || id:finn-b-COPD_INSUFFICIENCY	rs78058190	2	219699999	A	G	-0.0667368	0.010245	7.3e-11	-0.0277	0.083	0.7387	42.4333	0.0141904		rs78058190	0.415063	1.24369	0.73858	-2.02257	2.8527	1.51447	0.132315	17.3345
omega-6/TFA	ebi-a-GCST90092935	COPD-related respiratory insufficiency || id:finn-b-COPD_INSUFFICIENCY	rs9908820	17	73408819	G	A	-0.0279066	0.00446315	4e-10	-0.037	0.0529	0.4848	39.0959	0.0130889		rs9908820	1.32585	1.89561	0.484282	-2.38954	5.04124	3.76539	0.0916716	154.662
omega-6/TFA	ebi-a-GCST90092935	COPD/asthma/ILD related pneumonia or pneumonia derived septichaemia || id:finn-b-PULM_PNEUMONIA_SEPSIS	rs10455872	6	161010118	G	A	0.138305	0.0073371	2.9e-79	-0.0308	0.0232	0.1839	355.326	0.107571		rs10455872	-0.222696	0.167745	0.184315	-0.551477	0.106084	0.800358	0.576098	1.11192
omega-6/TFA	ebi-a-GCST90092935	COPD/asthma/ILD related pneumonia or pneumonia derived septichaemia || id:finn-b-PULM_PNEUMONIA_SEPSIS	rs1047964	11	117156893	T	G	0.17031	0.0201508	2.9e-17	0.009	0.0492	0.8552	71.4325	0.0236588		rs1047964	0.0528448	0.288885	0.854855	-0.51337	0.619059	1.05427	0.598475	1.85718
omega-6/TFA	ebi-a-GCST90092935	COPD/asthma/ILD related pneumonia or pneumonia derived septichaemia || id:finn-b-PULM_PNEUMONIA_SEPSIS	rs10733306	9	16048248	T	C	0.0220496	0.00400412	3.7e-08	0.0022	0.0097	0.8216	30.3241	0.0101821		rs10733306	0.0997751	0.439917	0.820576	-0.762463	0.962013	1.10492	0.466516	2.61696
omega-6/TFA	ebi-a-GCST90092935	COPD/asthma/ILD related pneumonia or pneumonia derived septichaemia || id:finn-b-PULM_PNEUMONIA_SEPSIS	rs10773049	12	124506631	C	T	0.022457	0.00405767	3.1e-08	-0.0081	0.0098	0.4074	30.6302	0.0102839		rs10773049	-0.360689	0.43639	0.408503	-1.21601	0.494634	0.697196	0.29641	1.6399
omega-6/TFA	ebi-a-GCST90092935	COPD/asthma/ILD related pneumonia or pneumonia derived septichaemia || id:finn-b-PULM_PNEUMONIA_SEPSIS	rs111351217	17	41163974	A	G	-0.0497368	0.00903706	3.7e-08	-0.005	0.0291	0.8639	30.2901	0.0101708		rs111351217	0.100529	0.58508	0.863578	-1.04623	1.24729	1.10576	0.35126	3.48088
omega-6/TFA	ebi-a-GCST90092935	COPD/asthma/ILD related pneumonia or pneumonia derived septichaemia || id:finn-b-PULM_PNEUMONIA_SEPSIS	rs11429307	5	55857025	GT	G	-0.0445358	0.00504741	1.1e-18	-0.0136	0.0142	0.3381	77.8541	0.0257309		rs11429307	0.305372	0.318845	0.338191	-0.319563	0.930308	1.35713	0.726466	2.53529
omega-6/TFA	ebi-a-GCST90092935	COPD/asthma/ILD related pneumonia or pneumonia derived septichaemia || id:finn-b-PULM_PNEUMONIA_SEPSIS	rs11508026	16	56999328	T	C	0.027324	0.00401029	9.5e-12	0.012	0.0099	0.2241	46.4234	0.0155041		rs11508026	0.439174	0.362319	0.225466	-0.270971	1.14932	1.55143	0.762639	3.15604
omega-6/TFA	ebi-a-GCST90092935	COPD/asthma/ILD related pneumonia or pneumonia derived septichaemia || id:finn-b-PULM_PNEUMONIA_SEPSIS	rs1168030	1	62968491	T	C	-0.0492915	0.00413738	1e-32	-0.0127	0.0107	0.2376	141.936	0.0459373		rs1168030	0.257651	0.217076	0.235261	-0.167818	0.68312	1.29389	0.845508	1.98005
omega-6/TFA	ebi-a-GCST90092935	COPD/asthma/ILD related pneumonia or pneumonia derived septichaemia || id:finn-b-PULM_PNEUMONIA_SEPSIS	rs116843064	19	8429323	A	G	0.183791	0.0142031	2.7e-38	0.0493	0.0298	0.0981793	167.449	0.0537506		rs116843064	0.268239	0.162141	0.0980539	-0.0495563	0.586035	1.30766	0.951652	1.79685
omega-6/TFA	ebi-a-GCST90092935	COPD/asthma/ILD related pneumonia or pneumonia derived septichaemia || id:finn-b-PULM_PNEUMONIA_SEPSIS	rs117733303	6	160922870	G	A	0.209889	0.014679	2.2e-46	-0.0855	0.0457	0.0616595	204.45	0.0648574		rs117733303	-0.407358	0.217734	0.0613593	-0.834117	0.0194007	0.665406	0.434258	1.01959
omega-6/TFA	ebi-a-GCST90092935	COPD/asthma/ILD related pneumonia or pneumonia derived septichaemia || id:finn-b-PULM_PNEUMONIA_SEPSIS	rs12212146	6	161125454	C	T	-0.0567627	0.00774962	2.4e-13	-0.0033	0.0203	0.8719	53.6495	0.0178742		rs12212146	0.0581368	0.357629	0.870864	-0.642816	0.75909	1.05986	0.525809	2.13633
omega-6/TFA	ebi-a-GCST90092935	COPD/asthma/ILD related pneumonia or pneumonia derived septichaemia || id:finn-b-PULM_PNEUMONIA_SEPSIS	rs12419462	11	27623309	A	G	-0.0285755	0.00471709	1.4e-09	0.0199	0.0118	0.0913608	36.6977	0.0122959		rs12419462	-0.696401	0.412941	0.091711	-1.50577	0.112964	0.498376	0.221847	1.11959
omega-6/TFA	ebi-a-GCST90092935	COPD/asthma/ILD related pneumonia or pneumonia derived septichaemia || id:finn-b-PULM_PNEUMONIA_SEPSIS	rs1260326	2	27730940	C	T	0.109743	0.00404504	4.3e-162	-0.0234	0.0102	0.0217	736.051	0.199802		rs1260326	-0.213225	0.0929444	0.0217837	-0.395397	-0.0310544	0.807974	0.673413	0.969423
omega-6/TFA	ebi-a-GCST90092935	COPD/asthma/ILD related pneumonia or pneumonia derived septichaemia || id:finn-b-PULM_PNEUMONIA_SEPSIS	rs13389219	2	165528876	T	C	0.038325	0.00405363	3.2e-21	-0.0029	0.0102	0.7741	89.3874	0.0294305		rs13389219	-0.0756686	0.266145	0.77617	-0.597312	0.445975	0.927123	0.550289	1.56201
omega-6/TFA	ebi-a-GCST90092935	COPD/asthma/ILD related pneumonia or pneumonia derived septichaemia || id:finn-b-PULM_PNEUMONIA_SEPSIS	rs139974673	15	44027885	C	T	-0.138506	0.0124863	1.4e-28	-0.0453	0.0683	0.507399	123.047	0.0400687		rs139974673	0.327062	0.493119	0.50717	-0.639452	1.29358	1.38689	0.527581	3.6458
omega-6/TFA	ebi-a-GCST90092935	COPD/asthma/ILD related pneumonia or pneumonia derived septichaemia || id:finn-b-PULM_PNEUMONIA_SEPSIS	rs1546224	12	63696548	T	C	-0.0236674	0.00429622	3.6e-08	-0.0063	0.0102	0.5321	30.3479	0.01019		rs1546224	0.266189	0.430973	0.536808	-0.578517	1.1109	1.30498	0.560729	3.03708
omega-6/TFA	ebi-a-GCST90092935	COPD/asthma/ILD related pneumonia or pneumonia derived septichaemia || id:finn-b-PULM_PNEUMONIA_SEPSIS	rs1736070	8	11665805	T	C	0.0259828	0.00425289	1e-09	0.0004	0.0111	0.9697	37.3253	0.0125036		rs1736070	0.0153948	0.427206	0.971254	-0.821928	0.852718	1.01551	0.439583	2.34601
omega-6/TFA	ebi-a-GCST90092935	COPD/asthma/ILD related pneumonia or pneumonia derived septichaemia || id:finn-b-PULM_PNEUMONIA_SEPSIS	rs174528	11	61543499	C	T	0.0251335	0.00408383	7.5e-10	-0.0136	0.0098	0.1673	37.8766	0.0126859		rs174528	-0.54111	0.389918	0.165212	-1.30535	0.223128	0.582101	0.271078	1.24998
omega-6/TFA	ebi-a-GCST90092935	COPD/asthma/ILD related pneumonia or pneumonia derived septichaemia || id:finn-b-PULM_PNEUMONIA_SEPSIS	rs1801689	17	64210580	C	A	0.0641739	0.0115152	2.5e-08	0.0276	0.0504	0.584	31.058	0.010426		rs1801689	0.430081	0.785366	0.583954	-1.10924	1.9694	1.53738	0.329811	7.16637
omega-6/TFA	ebi-a-GCST90092935	COPD/asthma/ILD related pneumonia or pneumonia derived septichaemia || id:finn-b-PULM_PNEUMONIA_SEPSIS	rs2068888	10	94839642	A	G	0.0257216	0.0039792	1e-10	-0.0118	0.0097	0.2221	41.7835	0.0139761		rs2068888	-0.458758	0.377115	0.223796	-1.1979	0.280387	0.632068	0.301826	1.32364
omega-6/TFA	ebi-a-GCST90092935	COPD/asthma/ILD related pneumonia or pneumonia derived septichaemia || id:finn-b-PULM_PNEUMONIA_SEPSIS	rs261290	15	58678720	C	T	0.0617512	0.00417436	1.6e-49	-0.0065	0.01	0.5146	218.832	0.0691046		rs261290	-0.105261	0.16194	0.515692	-0.422664	0.212142	0.900089	0.655299	1.23632
omega-6/TFA	ebi-a-GCST90092935	COPD/asthma/ILD related pneumonia or pneumonia derived septichaemia || id:finn-b-PULM_PNEUMONIA_SEPSIS	rs28752523	6	32584772	T	C	-0.0353026	0.00500867	1.8e-12	0.0045	0.0165	0.7865	49.6785	0.0165732		rs28752523	-0.127469	0.467388	0.785063	-1.04355	0.78861	0.88032	0.352202	2.20034
omega-6/TFA	ebi-a-GCST90092935	COPD/asthma/ILD related pneumonia or pneumonia derived septichaemia || id:finn-b-PULM_PNEUMONIA_SEPSIS	rs295268	9	86429305	C	T	0.0280531	0.00454438	6.7e-10	-0.0127	0.0112	0.2567	38.1077	0.0127623		rs295268	-0.452713	0.399243	0.256825	-1.23523	0.329803	0.635901	0.290768	1.39069
omega-6/TFA	ebi-a-GCST90092935	COPD/asthma/ILD related pneumonia or pneumonia derived septichaemia || id:finn-b-PULM_PNEUMONIA_SEPSIS	rs2972140	2	227104111	C	T	-0.0340375	0.00414245	2.1e-16	-0.0046	0.0101	0.6478	67.5151	0.0223904		rs2972140	0.135145	0.296732	0.648789	-0.446449	0.716739	1.1447	0.639897	2.04774
omega-6/TFA	ebi-a-GCST90092935	COPD/asthma/ILD related pneumonia or pneumonia derived septichaemia || id:finn-b-PULM_PNEUMONIA_SEPSIS	rs35169799	11	64031241	T	C	-0.0485534	0.00814674	2.5e-09	0.0141	0.0168	0.402	35.5199	0.011906		rs35169799	-0.290402	0.346011	0.401309	-0.968583	0.387779	0.747963	0.379621	1.4737
omega-6/TFA	ebi-a-GCST90092935	COPD/asthma/ILD related pneumonia or pneumonia derived septichaemia || id:finn-b-PULM_PNEUMONIA_SEPSIS	rs3860846	8	126631687	T	C	-0.030052	0.00447696	1.9e-11	0.0103	0.0114	0.3661	45.0589	0.0150552		rs3860846	-0.342739	0.379342	0.366256	-1.08625	0.400772	0.709823	0.33748	1.49298
omega-6/TFA	ebi-a-GCST90092935	COPD/asthma/ILD related pneumonia or pneumonia derived septichaemia || id:finn-b-PULM_PNEUMONIA_SEPSIS	rs4646246	8	18248661	G	A	-0.028569	0.00511872	2.4e-08	0.0097	0.0117	0.409	31.1507	0.0104568		rs4646246	-0.339529	0.409535	0.407071	-1.14222	0.463159	0.712106	0.319111	1.58909
omega-6/TFA	ebi-a-GCST90092935	COPD/asthma/ILD related pneumonia or pneumonia derived septichaemia || id:finn-b-PULM_PNEUMONIA_SEPSIS	rs4665710	2	21221035	C	A	-0.047267	0.00486875	2.8e-22	0.0138	0.011	0.2083	94.2499	0.0309819		rs4665710	-0.291958	0.232721	0.209644	-0.748091	0.164174	0.7468	0.473269	1.17842
omega-6/TFA	ebi-a-GCST90092935	COPD/asthma/ILD related pneumonia or pneumonia derived septichaemia || id:finn-b-PULM_PNEUMONIA_SEPSIS	rs473224	15	58737341	G	T	0.0600834	0.00567866	3.7e-26	-0.0335	0.0139	0.01563	111.948	0.0365869		rs473224	-0.557558	0.231345	0.0159494	-1.01099	-0.104122	0.572605	0.363857	0.901115
omega-6/TFA	ebi-a-GCST90092935	COPD/asthma/ILD related pneumonia or pneumonia derived septichaemia || id:finn-b-PULM_PNEUMONIA_SEPSIS	rs58489806	19	19456917	T	C	0.070387	0.00707508	2.6e-23	0.0068	0.0178	0.7045	98.9742	0.0324844		rs58489806	0.0966087	0.252888	0.702445	-0.399051	0.592268	1.10143	0.670957	1.80809
omega-6/TFA	ebi-a-GCST90092935	COPD/asthma/ILD related pneumonia or pneumonia derived septichaemia || id:finn-b-PULM_PNEUMONIA_SEPSIS	rs6073958	20	44551855	C	T	-0.0474619	0.00497167	1.3e-21	-0.0182	0.0127	0.1522	91.1351	0.0299887		rs6073958	0.383465	0.267583	0.151838	-0.140997	0.907928	1.46736	0.868492	2.47918
omega-6/TFA	ebi-a-GCST90092935	COPD/asthma/ILD related pneumonia or pneumonia derived septichaemia || id:finn-b-PULM_PNEUMONIA_SEPSIS	rs6658257	1	93820684	G	A	-0.0228432	0.00405119	1.7e-08	0.0177	0.01	0.0769396	31.7943	0.0106705		rs6658257	-0.774848	0.437767	0.0767271	-1.63287	0.0831757	0.460774	0.195368	1.08673
omega-6/TFA	ebi-a-GCST90092935	COPD/asthma/ILD related pneumonia or pneumonia derived septichaemia || id:finn-b-PULM_PNEUMONIA_SEPSIS	rs684773	3	135956305	C	A	-0.0347116	0.00468622	1.3e-13	0.0041	0.0135	0.763999	54.8661	0.0182722		rs684773	-0.118116	0.388919	0.761354	-0.880397	0.644165	0.888593	0.414618	1.9044
omega-6/TFA	ebi-a-GCST90092935	COPD/asthma/ILD related pneumonia or pneumonia derived septichaemia || id:finn-b-PULM_PNEUMONIA_SEPSIS	rs6905288	6	43758873	A	G	-0.02552	0.00398662	1.5e-10	-0.0114	0.0098	0.2442	40.9781	0.0137104		rs6905288	0.446708	0.384013	0.244722	-0.305956	1.19937	1.56316	0.736419	3.31804
omega-6/TFA	ebi-a-GCST90092935	COPD/asthma/ILD related pneumonia or pneumonia derived septichaemia || id:finn-b-PULM_PNEUMONIA_SEPSIS	rs6938550	6	20462138	A	G	0.0399771	0.00706603	1.5e-08	-0.0175	0.0146	0.2309	32.009	0.0107418		rs6938550	-0.437751	0.365209	0.230672	-1.15356	0.278059	0.645487	0.315511	1.32056
omega-6/TFA	ebi-a-GCST90092935	COPD/asthma/ILD related pneumonia or pneumonia derived septichaemia || id:finn-b-PULM_PNEUMONIA_SEPSIS	rs72555385	7	73123473	G	A	-0.0540068	0.0091908	4.2e-09	0.0296	0.0327	0.3645	34.5295	0.0115778		rs72555385	-0.548079	0.605479	0.36536	-1.73482	0.63866	0.578059	0.176432	1.89394
omega-6/TFA	ebi-a-GCST90092935	COPD/asthma/ILD related pneumonia or pneumonia derived septichaemia || id:finn-b-PULM_PNEUMONIA_SEPSIS	rs72836561	17	41926126	T	C	-0.0837853	0.011342	1.5e-13	-0.0204	0.0276	0.4591	54.5703	0.0181755		rs72836561	0.243479	0.329413	0.459828	-0.402171	0.88913	1.27568	0.668867	2.43301
omega-6/TFA	ebi-a-GCST90092935	COPD/asthma/ILD related pneumonia or pneumonia derived septichaemia || id:finn-b-PULM_PNEUMONIA_SEPSIS	rs7402939	15	99183876	C	T	-0.023501	0.00413068	1.3e-08	-0.0073	0.0101	0.467	32.369	0.0108613		rs7402939	0.310625	0.429769	0.46982	-0.531722	1.15297	1.36428	0.587592	3.16759
omega-6/TFA	ebi-a-GCST90092935	COPD/asthma/ILD related pneumonia or pneumonia derived septichaemia || id:finn-b-PULM_PNEUMONIA_SEPSIS	rs78058190	2	219699999	A	G	-0.0667368	0.010245	7.3e-11	0.0049	0.0179	0.7858	42.4333	0.0141904		rs78058190	-0.0734228	0.268218	0.784282	-0.59913	0.452284	0.929208	0.549289	1.5719
omega-6/TFA	ebi-a-GCST90092935	COPD/asthma/ILD related pneumonia or pneumonia derived septichaemia || id:finn-b-PULM_PNEUMONIA_SEPSIS	rs9908820	17	73408819	G	A	-0.0279066	0.00446315	4e-10	-0.0009	0.0114	0.9367	39.0959	0.0130889		rs9908820	0.0322504	0.408506	0.937074	-0.76842	0.832921	1.03278	0.463745	2.30003

## Sheet: STable6 Omega-6 to 3 and COPD
Exposure	Exposure_ID	Outcome_ID	SNP	Chr	Position	EA	OA	Exposure			Outcome			F_statistics	R2		harmonized
								Beta	SE	P-value	Beta	SE	P-value				SNP	b	se	p	lo_ci	up_ci	or	or_lci95	or_uci95
omega6 to omega3	ebi-a-GCST90092934	COPD || id:finn-b-J10_COPD	rs1077835	15	58723426	G	A	-0.0998071	0.00480305	6.6e-96	0.0116	0.0213	0.586001	431.806	0.082679		rs1077835	-0.116224	0.213412	0.586028	-0.534511	0.302063	0.890276	0.585956	1.35265
omega6 to omega3	ebi-a-GCST90092934	COPD || id:finn-b-J10_COPD	rs112875651	8	126506694	A	G	0.0719492	0.00412529	4e-68	-0.0184	0.0191	0.3365	304.189	0.0597026		rs112875651	-0.255736	0.265465	0.335372	-0.776048	0.264576	0.774346	0.460221	1.30288
omega6 to omega3	ebi-a-GCST90092934	COPD || id:finn-b-J10_COPD	rs116843064	19	8429323	A	G	0.0882813	0.014248	5.8e-10	0.1396	0.057	0.0142099	38.391	0.00794966		rs116843064	1.58131	0.645663	0.0143205	0.315809	2.84681	4.86131	1.37137	17.2327
omega6 to omega3	ebi-a-GCST90092934	COPD || id:finn-b-J10_COPD	rs117143374	21	40555561	C	T	0.0318136	0.00571328	2.6e-08	-0.0144	0.0305	0.6376	31.0066	0.0064304		rs117143374	-0.452637	0.958709	0.636833	-2.33171	1.42643	0.635949	0.0971298	4.16382
omega6 to omega3	ebi-a-GCST90092934	COPD || id:finn-b-J10_COPD	rs12226389	11	61823630	C	T	0.0592832	0.00512548	6.1e-31	0.046	0.0243	0.0585302	133.781	0.0271655		rs12226389	0.775937	0.409897	0.0583573	-0.0274614	1.57933	2.17263	0.972912	4.85173
omega6 to omega3	ebi-a-GCST90092934	COPD || id:finn-b-J10_COPD	rs1260326	2	27730940	C	T	0.066446	0.00405986	3.3e-60	-0.0222	0.0195	0.254	267.865	0.0529509		rs1260326	-0.334106	0.293471	0.254928	-0.90931	0.241098	0.715978	0.402802	1.27265
omega6 to omega3	ebi-a-GCST90092934	COPD || id:finn-b-J10_COPD	rs139974673	15	44027885	C	T	-0.117068	0.0125202	8.7e-21	-0.0271	0.1309	0.8363	87.4287	0.0179219		rs139974673	0.231489	1.11815	0.835988	-1.96009	2.42307	1.26048	0.140846	11.2804
omega6 to omega3	ebi-a-GCST90092934	COPD || id:finn-b-J10_COPD	rs145786300	11	61406089	A	G	0.176634	0.0187777	5.1e-21	-0.0331	0.0965	0.7317	88.4838	0.0181343		rs145786300	-0.187393	0.546327	0.731595	-1.25819	0.883409	0.829118	0.284167	2.41913
omega6 to omega3	ebi-a-GCST90092934	COPD || id:finn-b-J10_COPD	rs150370599	11	60718792	T	C	-0.0475725	0.00728355	6.5e-11	0.0094	0.0361	0.793999	42.6605	0.00882594		rs150370599	-0.197593	0.758842	0.794565	-1.68492	1.28974	0.820704	0.185459	3.63183
omega6 to omega3	ebi-a-GCST90092934	COPD || id:finn-b-J10_COPD	rs1532085	15	58683366	G	A	0.0862885	0.00407981	2.8e-99	-0.0119	0.0188	0.5266	447.328	0.0853972		rs1532085	-0.137909	0.217874	0.526748	-0.564942	0.289123	0.871178	0.568393	1.33526
omega6 to omega3	ebi-a-GCST90092934	COPD || id:finn-b-J10_COPD	rs174564	11	61588305	G	A	0.371159	0.00414236	1e-200	-0.0168	0.0188	0.3713	8028.31	0.626273		rs174564	-0.0452636	0.0506521	0.371527	-0.144542	0.0540146	0.955745	0.865419	1.0555
omega6 to omega3	ebi-a-GCST90092934	COPD || id:finn-b-J10_COPD	rs182611493	19	19458388	G	A	0.19692	0.0191342	7.7e-25	-0.0141	0.0427	0.7417	105.915	0.0216296		rs182611493	-0.0716027	0.216839	0.741241	-0.496608	0.353402	0.930901	0.608592	1.4239
omega6 to omega3	ebi-a-GCST90092934	COPD || id:finn-b-J10_COPD	rs195445	11	61744342	T	C	0.0344283	0.00427728	8.3e-16	-0.0039	0.0199	0.8455	64.7882	0.0133428		rs195445	-0.113279	0.578013	0.844626	-1.24618	1.01963	0.892902	0.2876	2.77216
omega6 to omega3	ebi-a-GCST90092934	COPD || id:finn-b-J10_COPD	rs2394976	6	31311912	T	G	0.0315075	0.00538488	4.9e-09	0.0557	0.031	0.0717299	34.2354	0.00709526		rs2394976	1.76783	0.983893	0.0723715	-0.160597	3.69626	5.85815	0.851635	40.2964
omega6 to omega3	ebi-a-GCST90092934	COPD || id:finn-b-J10_COPD	rs4000713	7	25990597	A	G	0.0302187	0.00435921	4.1e-12	-0.0039	0.0199	0.843	48.0547	0.00993086		rs4000713	-0.129059	0.658533	0.844626	-1.41978	1.16166	0.878922	0.241766	3.19525
omega6 to omega3	ebi-a-GCST90092934	COPD || id:finn-b-J10_COPD	rs583609	1	62916796	C	T	0.0428152	0.0041587	7.4e-25	0.0004	0.0211	0.9856	105.994	0.0216452		rs583609	0.00934248	0.492816	0.984875	-0.956576	0.975261	1.00939	0.384206	2.65186
omega6 to omega3	ebi-a-GCST90092934	COPD || id:finn-b-J10_COPD	rs58542926	19	19379549	T	C	0.144499	0.00757644	4.3e-81	-0.0101	0.0382	0.791199	363.747	0.0705671		rs58542926	-0.0698967	0.264362	0.791473	-0.588046	0.448252	0.93249	0.555412	1.56557
omega6 to omega3	ebi-a-GCST90092934	COPD || id:finn-b-J10_COPD	rs62466318	7	73042085	T	C	0.0599701	0.00494834	8.4e-34	-0.0051	0.0236	0.8275	146.876	0.0297455		rs62466318	-0.0850424	0.393529	0.828908	-0.85636	0.686275	0.918473	0.424705	1.9863
omega6 to omega3	ebi-a-GCST90092934	COPD || id:finn-b-J10_COPD	rs6693447	1	2330190	G	T	-0.0250996	0.00398654	3.1e-10	-0.0081	0.0186	0.6637	39.6407	0.00820631		rs6693447	0.322714	0.741048	0.663211	-1.12974	1.77517	1.38087	0.323118	5.90127
omega6 to omega3	ebi-a-GCST90092934	COPD || id:finn-b-J10_COPD	rs673335	11	75450576	C	T	0.0611093	0.00541161	1.4e-29	0.0005	0.0217	0.9799	127.515	0.0259262		rs673335	0.00818206	0.355101	0.981617	-0.687817	0.704181	1.00822	0.502672	2.02219
omega6 to omega3	ebi-a-GCST90092934	COPD || id:finn-b-J10_COPD	rs7819706	8	19844415	G	A	0.0363774	0.00614755	3.3e-09	0.0307	0.0316	0.3303	35.0154	0.00725574		rs7819706	0.843931	0.868671	0.33129	-0.858665	2.54653	2.32549	0.423727	12.7627
omega6 to omega3	ebi-a-GCST90092934	COPD || id:finn-b-J10_COPD	rs8074191	17	17407191	C	T	0.0281472	0.00463331	1.2e-09	0.0088	0.0204	0.666201	36.9052	0.00764434		rs8074191	0.312642	0.724761	0.666198	-1.10789	1.73317	1.36703	0.330255	5.65859
omega6 to omega3	ebi-a-GCST90092934	COPD || id:finn-b-J10_COPD	rs9332238	10	96748492	A	G	-0.0347177	0.00498195	3.2e-12	0.0162	0.0245	0.5081	48.5627	0.0100348		rs9332238	-0.466621	0.705692	0.508468	-1.84978	0.916535	0.627118	0.157272	2.50061
omega6 to omega3	ebi-a-GCST90092934	COPD || id:finn-b-J10_COPD	rs9947684	18	47166694	G	A	-0.0276606	0.00417279	3.4e-11	0.0042	0.0192	0.8274	43.941	0.00908846		rs9947684	-0.151841	0.694128	0.826845	-1.51233	1.20865	0.859125	0.220395	3.34896
omega6 to omega3	ebi-a-GCST90092934	COPD, hospital admissions || id:finn-b-COPD_HOSPITAL	rs1077835	15	58723426	G	A	-0.0998071	0.00480305	6.6e-96	0.0156	0.0218	0.4741	431.806	0.082679		rs1077835	-0.156302	0.218421	0.474241	-0.584407	0.271804	0.855301	0.557436	1.31233
omega6 to omega3	ebi-a-GCST90092934	COPD, hospital admissions || id:finn-b-COPD_HOSPITAL	rs112875651	8	126506694	A	G	0.0719492	0.00412529	4e-68	-0.0123	0.0196	0.5291	304.189	0.0597026		rs112875651	-0.170954	0.272414	0.530298	-0.704886	0.362978	0.84286	0.494165	1.4376
omega6 to omega3	ebi-a-GCST90092934	COPD, hospital admissions || id:finn-b-COPD_HOSPITAL	rs116843064	19	8429323	A	G	0.0882813	0.014248	5.8e-10	0.1601	0.0585	0.00619798	38.391	0.00794966		rs116843064	1.81352	0.662654	0.0062049	0.514718	3.11232	6.132	1.67317	22.4732
omega6 to omega3	ebi-a-GCST90092934	COPD, hospital admissions || id:finn-b-COPD_HOSPITAL	rs117143374	21	40555561	C	T	0.0318136	0.00571328	2.6e-08	-0.0232	0.0312	0.4584	31.0066	0.0064304		rs117143374	-0.729248	0.980713	0.457125	-2.65144	1.19295	0.482272	0.0705492	3.29679
omega6 to omega3	ebi-a-GCST90092934	COPD, hospital admissions || id:finn-b-COPD_HOSPITAL	rs12226389	11	61823630	C	T	0.0592832	0.00512548	6.1e-31	0.0443	0.025	0.0762009	133.781	0.0271655		rs12226389	0.747261	0.421705	0.0763946	-0.0792805	1.5738	2.11121	0.923781	4.82496
omega6 to omega3	ebi-a-GCST90092934	COPD, hospital admissions || id:finn-b-COPD_HOSPITAL	rs1260326	2	27730940	C	T	0.066446	0.00405986	3.3e-60	-0.018	0.02	0.3676	267.865	0.0529509		rs1260326	-0.270897	0.300996	0.36812	-0.860849	0.319056	0.762695	0.422803	1.37583
omega6 to omega3	ebi-a-GCST90092934	COPD, hospital admissions || id:finn-b-COPD_HOSPITAL	rs139974673	15	44027885	C	T	-0.117068	0.0125202	8.7e-21	0.0041	0.1349	0.9758	87.4287	0.0179219		rs139974673	-0.0350224	1.15232	0.975754	-2.29357	2.22353	0.965584	0.100905	9.23987
omega6 to omega3	ebi-a-GCST90092934	COPD, hospital admissions || id:finn-b-COPD_HOSPITAL	rs145786300	11	61406089	A	G	0.176634	0.0187777	5.1e-21	0.0095	0.0992	0.9237	88.4838	0.0181343		rs145786300	0.0537835	0.561613	0.923706	-1.04698	1.15455	1.05526	0.350997	3.17258
omega6 to omega3	ebi-a-GCST90092934	COPD, hospital admissions || id:finn-b-COPD_HOSPITAL	rs150370599	11	60718792	T	C	-0.0475725	0.00728355	6.5e-11	0.0128	0.0369	0.728501	42.6605	0.00882594		rs150370599	-0.269063	0.775658	0.728679	-1.78935	1.25123	0.764095	0.167068	3.49463
omega6 to omega3	ebi-a-GCST90092934	COPD, hospital admissions || id:finn-b-COPD_HOSPITAL	rs1532085	15	58683366	G	A	0.0862885	0.00407981	2.8e-99	-0.0044	0.0193	0.8198	447.328	0.0853972		rs1532085	-0.0509917	0.223668	0.819662	-0.489382	0.387398	0.950287	0.613005	1.47314
omega6 to omega3	ebi-a-GCST90092934	COPD, hospital admissions || id:finn-b-COPD_HOSPITAL	rs174564	11	61588305	G	A	0.371159	0.00414236	1e-200	-0.0139	0.0193	0.4714	8028.31	0.626273		rs174564	-0.0374503	0.0519993	0.471397	-0.139369	0.0644683	0.963242	0.869907	1.06659
omega6 to omega3	ebi-a-GCST90092934	COPD, hospital admissions || id:finn-b-COPD_HOSPITAL	rs182611493	19	19458388	G	A	0.19692	0.0191342	7.7e-25	0.0028	0.0438	0.9499	105.915	0.0216296		rs182611493	0.014219	0.222425	0.949028	-0.421735	0.450173	1.01432	0.655908	1.56858
omega6 to omega3	ebi-a-GCST90092934	COPD, hospital admissions || id:finn-b-COPD_HOSPITAL	rs195445	11	61744342	T	C	0.0344283	0.00427728	8.3e-16	-0.0129	0.0204	0.5257	64.7882	0.0133428		rs195445	-0.374692	0.592536	0.527156	-1.53606	0.786678	0.687501	0.215227	2.19609
omega6 to omega3	ebi-a-GCST90092934	COPD, hospital admissions || id:finn-b-COPD_HOSPITAL	rs2394976	6	31311912	T	G	0.0315075	0.00538488	4.9e-09	0.059	0.0317	0.0630304	34.2354	0.00709526		rs2394976	1.87257	1.00611	0.0627161	-0.0994049	3.84454	6.50499	0.905376	46.7374
omega6 to omega3	ebi-a-GCST90092934	COPD, hospital admissions || id:finn-b-COPD_HOSPITAL	rs4000713	7	25990597	A	G	0.0302187	0.00435921	4.1e-12	0.0018	0.0204	0.9283	48.0547	0.00993086		rs4000713	0.0595658	0.675079	0.92969	-1.26359	1.38272	1.06138	0.282638	3.98573
omega6 to omega3	ebi-a-GCST90092934	COPD, hospital admissions || id:finn-b-COPD_HOSPITAL	rs583609	1	62916796	C	T	0.0428152	0.0041587	7.4e-25	0.0017	0.0216	0.9385	105.994	0.0216452		rs583609	0.0397055	0.504494	0.937268	-0.949102	1.02851	1.0405	0.387088	2.7969
omega6 to omega3	ebi-a-GCST90092934	COPD, hospital admissions || id:finn-b-COPD_HOSPITAL	rs58542926	19	19379549	T	C	0.144499	0.00757644	4.3e-81	-0.0127	0.0391	0.7449	363.747	0.0705671		rs58542926	-0.0878899	0.27059	0.745326	-0.618246	0.442467	0.915862	0.538889	1.55654
omega6 to omega3	ebi-a-GCST90092934	COPD, hospital admissions || id:finn-b-COPD_HOSPITAL	rs62466318	7	73042085	T	C	0.0599701	0.00494834	8.4e-34	0.0013	0.0242	0.9587	146.876	0.0297455		rs62466318	0.0216775	0.403534	0.957159	-0.76925	0.812605	1.02191	0.46336	2.25377
omega6 to omega3	ebi-a-GCST90092934	COPD, hospital admissions || id:finn-b-COPD_HOSPITAL	rs6693447	1	2330190	G	T	-0.0250996	0.00398654	3.1e-10	-0.0088	0.0191	0.643701	39.6407	0.00820631		rs6693447	0.350603	0.760968	0.64499	-1.14089	1.8421	1.41992	0.319533	6.30978
omega6 to omega3	ebi-a-GCST90092934	COPD, hospital admissions || id:finn-b-COPD_HOSPITAL	rs673335	11	75450576	C	T	0.0611093	0.00541161	1.4e-29	0.0007	0.0222	0.9753	127.515	0.0259262		rs673335	0.0114549	0.363283	0.974846	-0.700581	0.723491	1.01152	0.496297	2.06162
omega6 to omega3	ebi-a-GCST90092934	COPD, hospital admissions || id:finn-b-COPD_HOSPITAL	rs7819706	8	19844415	G	A	0.0363774	0.00614755	3.3e-09	0.0358	0.0323	0.2687	35.0154	0.00725574		rs7819706	0.984128	0.887914	0.267707	-0.756184	2.72444	2.67548	0.469455	15.2479
omega6 to omega3	ebi-a-GCST90092934	COPD, hospital admissions || id:finn-b-COPD_HOSPITAL	rs8074191	17	17407191	C	T	0.0281472	0.00463331	1.2e-09	0.0138	0.0209	0.5105	36.9052	0.00764434		rs8074191	0.49028	0.742525	0.50907	-0.965069	1.94563	1.63277	0.380957	6.99803
omega6 to omega3	ebi-a-GCST90092934	COPD, hospital admissions || id:finn-b-COPD_HOSPITAL	rs9332238	10	96748492	A	G	-0.0347177	0.00498195	3.2e-12	0.0087	0.0251	0.729899	48.5627	0.0100348		rs9332238	-0.250593	0.722974	0.728882	-1.66762	1.16644	0.778339	0.188695	3.21053
omega6 to omega3	ebi-a-GCST90092934	COPD, hospital admissions || id:finn-b-COPD_HOSPITAL	rs9947684	18	47166694	G	A	-0.0276606	0.00417279	3.4e-11	0.0131	0.0197	0.5055	43.941	0.00908846		rs9947684	-0.473598	0.712204	0.506067	-1.86952	0.922323	0.622758	0.154198	2.51513
omega6 to omega3	ebi-a-GCST90092934	COPD/asthma related infections || id:finn-b-COPD_ASTHMA_INFECTIONS	rs1077835	15	58723426	G	A	-0.0998071	0.00480305	6.6e-96	0.0096	0.0083	0.2472	431.806	0.082679		rs1077835	-0.0961855	0.0831604	0.247425	-0.25918	0.0668089	0.908295	0.771684	1.06909
omega6 to omega3	ebi-a-GCST90092934	COPD/asthma related infections || id:finn-b-COPD_ASTHMA_INFECTIONS	rs112875651	8	126506694	A	G	0.0719492	0.00412529	4e-68	-0.0087	0.0075	0.2449	304.189	0.0597026		rs112875651	-0.120919	0.10424	0.246049	-0.325229	0.0833922	0.886106	0.722362	1.08697
omega6 to omega3	ebi-a-GCST90092934	COPD/asthma related infections || id:finn-b-COPD_ASTHMA_INFECTIONS	rs116843064	19	8429323	A	G	0.0882813	0.014248	5.8e-10	0.0207	0.0222	0.3524	38.391	0.00794966		rs116843064	0.234478	0.251469	0.351113	-0.258401	0.727357	1.26425	0.772285	2.0696
omega6 to omega3	ebi-a-GCST90092934	COPD/asthma related infections || id:finn-b-COPD_ASTHMA_INFECTIONS	rs117143374	21	40555561	C	T	0.0318136	0.00571328	2.6e-08	0.0089	0.0119	0.4526	31.0066	0.0064304		rs117143374	0.279755	0.374054	0.454521	-0.453391	1.0129	1.32281	0.63547	2.75358
omega6 to omega3	ebi-a-GCST90092934	COPD/asthma related infections || id:finn-b-COPD_ASTHMA_INFECTIONS	rs12226389	11	61823630	C	T	0.0592832	0.00512548	6.1e-31	0.0059	0.0095	0.5369	133.781	0.0271655		rs12226389	0.0995223	0.160248	0.534565	-0.214563	0.413608	1.10464	0.806894	1.51226
omega6 to omega3	ebi-a-GCST90092934	COPD/asthma related infections || id:finn-b-COPD_ASTHMA_INFECTIONS	rs1260326	2	27730940	C	T	0.066446	0.00405986	3.3e-60	-0.0139	0.0076	0.0684605	267.865	0.0529509		rs1260326	-0.209192	0.114379	0.0674075	-0.433374	0.0149896	0.811239	0.648318	1.0151
omega6 to omega3	ebi-a-GCST90092934	COPD/asthma related infections || id:finn-b-COPD_ASTHMA_INFECTIONS	rs139974673	15	44027885	C	T	-0.117068	0.0125202	8.7e-21	-0.03	0.0505	0.5524	87.4287	0.0179219		rs139974673	0.256261	0.431373	0.552472	-0.58923	1.10175	1.29209	0.554754	3.00944
omega6 to omega3	ebi-a-GCST90092934	COPD/asthma related infections || id:finn-b-COPD_ASTHMA_INFECTIONS	rs145786300	11	61406089	A	G	0.176634	0.0187777	5.1e-21	-0.0896	0.0373	0.0163799	88.4838	0.0181343		rs145786300	-0.507264	0.211171	0.0162993	-0.921159	-0.0933682	0.602141	0.398057	0.910858
omega6 to omega3	ebi-a-GCST90092934	COPD/asthma related infections || id:finn-b-COPD_ASTHMA_INFECTIONS	rs150370599	11	60718792	T	C	-0.0475725	0.00728355	6.5e-11	0.0115	0.0141	0.4156	42.6605	0.00882594		rs150370599	-0.241736	0.29639	0.414727	-0.82266	0.339188	0.785263	0.439262	1.40381
omega6 to omega3	ebi-a-GCST90092934	COPD/asthma related infections || id:finn-b-COPD_ASTHMA_INFECTIONS	rs1532085	15	58683366	G	A	0.0862885	0.00407981	2.8e-99	0.0056	0.0073	0.4489	447.328	0.0853972		rs1532085	0.0648986	0.0845999	0.443008	-0.100917	0.230714	1.06705	0.904008	1.2595
omega6 to omega3	ebi-a-GCST90092934	COPD/asthma related infections || id:finn-b-COPD_ASTHMA_INFECTIONS	rs174564	11	61588305	G	A	0.371159	0.00414236	1e-200	-0.0026	0.0074	0.7249	8028.31	0.626273		rs174564	-0.00700508	0.0199375	0.725325	-0.0460827	0.0320725	0.993019	0.954963	1.03259
omega6 to omega3	ebi-a-GCST90092934	COPD/asthma related infections || id:finn-b-COPD_ASTHMA_INFECTIONS	rs182611493	19	19458388	G	A	0.19692	0.0191342	7.7e-25	-0.0029	0.0167	0.862	105.915	0.0216296		rs182611493	-0.0147268	0.084806	0.862138	-0.180947	0.151493	0.985381	0.83448	1.16357
omega6 to omega3	ebi-a-GCST90092934	COPD/asthma related infections || id:finn-b-COPD_ASTHMA_INFECTIONS	rs195445	11	61744342	T	C	0.0344283	0.00427728	8.3e-16	-0.02	0.0078	0.0100201	64.7882	0.0133428		rs195445	-0.580917	0.226558	0.0103443	-1.02497	-0.136864	0.559385	0.358807	0.872089
omega6 to omega3	ebi-a-GCST90092934	COPD/asthma related infections || id:finn-b-COPD_ASTHMA_INFECTIONS	rs2394976	6	31311912	T	G	0.0315075	0.00538488	4.9e-09	0.0108	0.0121	0.3717	34.2354	0.00709526		rs2394976	0.342776	0.384036	0.372092	-0.409934	1.09549	1.40885	0.663694	2.99063
omega6 to omega3	ebi-a-GCST90092934	COPD/asthma related infections || id:finn-b-COPD_ASTHMA_INFECTIONS	rs4000713	7	25990597	A	G	0.0302187	0.00435921	4.1e-12	0.0044	0.0078	0.568	48.0547	0.00993086		rs4000713	0.145605	0.258118	0.572684	-0.360307	0.651517	1.15674	0.697462	1.91845
omega6 to omega3	ebi-a-GCST90092934	COPD/asthma related infections || id:finn-b-COPD_ASTHMA_INFECTIONS	rs583609	1	62916796	C	T	0.0428152	0.0041587	7.4e-25	0.0007	0.0082	0.9319	105.994	0.0216452		rs583609	0.0163493	0.191521	0.931971	-0.359031	0.39173	1.01648	0.698352	1.47954
omega6 to omega3	ebi-a-GCST90092934	COPD/asthma related infections || id:finn-b-COPD_ASTHMA_INFECTIONS	rs58542926	19	19379549	T	C	0.144499	0.00757644	4.3e-81	0.0142	0.0148	0.3366	363.747	0.0705671		rs58542926	0.0982706	0.102423	0.337327	-0.102478	0.299019	1.10326	0.902598	1.34854
omega6 to omega3	ebi-a-GCST90092934	COPD/asthma related infections || id:finn-b-COPD_ASTHMA_INFECTIONS	rs62466318	7	73042085	T	C	0.0599701	0.00494834	8.4e-34	0.0176	0.0092	0.0565796	146.876	0.0297455		rs62466318	0.29348	0.15341	0.0557425	-0.00720359	0.594163	1.34109	0.992822	1.81151
omega6 to omega3	ebi-a-GCST90092934	COPD/asthma related infections || id:finn-b-COPD_ASTHMA_INFECTIONS	rs6693447	1	2330190	G	T	-0.0250996	0.00398654	3.1e-10	0.0049	0.0073	0.5021	39.6407	0.00820631		rs6693447	-0.195222	0.290841	0.502072	-0.765271	0.374827	0.822652	0.465208	1.45474
omega6 to omega3	ebi-a-GCST90092934	COPD/asthma related infections || id:finn-b-COPD_ASTHMA_INFECTIONS	rs673335	11	75450576	C	T	0.0611093	0.00541161	1.4e-29	0.0135	0.0085	0.1098	127.515	0.0259262		rs673335	0.220916	0.139095	0.112233	-0.0517106	0.493542	1.24722	0.949604	1.63811
omega6 to omega3	ebi-a-GCST90092934	COPD/asthma related infections || id:finn-b-COPD_ASTHMA_INFECTIONS	rs7819706	8	19844415	G	A	0.0363774	0.00614755	3.3e-09	-0.0049	0.0124	0.6931	35.0154	0.00725574		rs7819706	-0.134699	0.340871	0.692724	-0.802806	0.533408	0.873979	0.44807	1.70473
omega6 to omega3	ebi-a-GCST90092934	COPD/asthma related infections || id:finn-b-COPD_ASTHMA_INFECTIONS	rs8074191	17	17407191	C	T	0.0281472	0.00463331	1.2e-09	0.0082	0.008	0.3042	36.9052	0.00764434		rs8074191	0.291326	0.28422	0.305363	-0.265746	0.848397	1.3382	0.766634	2.3359
omega6 to omega3	ebi-a-GCST90092934	COPD/asthma related infections || id:finn-b-COPD_ASTHMA_INFECTIONS	rs9332238	10	96748492	A	G	-0.0347177	0.00498195	3.2e-12	0.0141	0.0096	0.141	48.5627	0.0100348		rs9332238	-0.406133	0.276516	0.141901	-0.948104	0.135838	0.666222	0.387475	1.1455
omega6 to omega3	ebi-a-GCST90092934	COPD/asthma related infections || id:finn-b-COPD_ASTHMA_INFECTIONS	rs9947684	18	47166694	G	A	-0.0276606	0.00417279	3.4e-11	-0.0011	0.0075	0.8855	43.941	0.00908846		rs9947684	0.0397678	0.271144	0.883395	-0.491674	0.57121	1.04057	0.611602	1.77041
omega6 to omega3	ebi-a-GCST90092934	COPD-related respiratory insufficiency || id:finn-b-COPD_INSUFFICIENCY	rs1077835	15	58723426	G	A	-0.0998071	0.00480305	6.6e-96	0.0163	0.0519	0.753	431.806	0.082679		rs1077835	-0.163315	0.520003	0.753471	-1.18252	0.855891	0.849324	0.306505	2.35347
omega6 to omega3	ebi-a-GCST90092934	COPD-related respiratory insufficiency || id:finn-b-COPD_INSUFFICIENCY	rs112875651	8	126506694	A	G	0.0719492	0.00412529	4e-68	-0.0553	0.0463	0.2324	304.189	0.0597026		rs112875651	-0.768598	0.64351	0.232328	-2.02988	0.492681	0.463663	0.131352	1.6367
omega6 to omega3	ebi-a-GCST90092934	COPD-related respiratory insufficiency || id:finn-b-COPD_INSUFFICIENCY	rs116843064	19	8429323	A	G	0.0882813	0.014248	5.8e-10	-0.0836	0.1376	0.543599	38.391	0.00794966		rs116843064	-0.946973	1.55865	0.543481	-4.00193	2.10799	0.387913	0.0182802	8.23167
omega6 to omega3	ebi-a-GCST90092934	COPD-related respiratory insufficiency || id:finn-b-COPD_INSUFFICIENCY	rs117143374	21	40555561	C	T	0.0318136	0.00571328	2.6e-08	-0.0331	0.0737	0.653501	31.0066	0.0064304		rs117143374	-1.04044	2.31662	0.653347	-5.58101	3.50014	0.353301	0.00376876	33.12
omega6 to omega3	ebi-a-GCST90092934	COPD-related respiratory insufficiency || id:finn-b-COPD_INSUFFICIENCY	rs12226389	11	61823630	C	T	0.0592832	0.00512548	6.1e-31	0.0548	0.0589	0.3526	133.781	0.0271655		rs12226389	0.924377	0.993536	0.352169	-1.02295	2.87171	2.5203	0.359531	17.6672
omega6 to omega3	ebi-a-GCST90092934	COPD-related respiratory insufficiency || id:finn-b-COPD_INSUFFICIENCY	rs1260326	2	27730940	C	T	0.066446	0.00405986	3.3e-60	0.0007	0.0474	0.9887	267.865	0.0529509		rs1260326	0.0105349	0.713361	0.988217	-1.38765	1.40872	1.01059	0.249661	4.09073
omega6 to omega3	ebi-a-GCST90092934	COPD-related respiratory insufficiency || id:finn-b-COPD_INSUFFICIENCY	rs139974673	15	44027885	C	T	-0.117068	0.0125202	8.7e-21	-0.2693	0.3133	0.3899	87.4287	0.0179219		rs139974673	2.30037	2.67622	0.390032	-2.94502	7.54577	9.9779	0.0526008	1892.72
omega6 to omega3	ebi-a-GCST90092934	COPD-related respiratory insufficiency || id:finn-b-COPD_INSUFFICIENCY	rs145786300	11	61406089	A	G	0.176634	0.0187777	5.1e-21	0.1513	0.2335	0.517001	88.4838	0.0181343		rs145786300	0.856573	1.32194	0.517007	-1.73443	3.44758	2.35508	0.1765	31.4243
omega6 to omega3	ebi-a-GCST90092934	COPD-related respiratory insufficiency || id:finn-b-COPD_INSUFFICIENCY	rs150370599	11	60718792	T	C	-0.0475725	0.00728355	6.5e-11	-0.0864	0.0878	0.3249	42.6605	0.00882594		rs150370599	1.81618	1.8456	0.325089	-1.80121	5.43356	6.1483	0.165099	228.963
omega6 to omega3	ebi-a-GCST90092934	COPD-related respiratory insufficiency || id:finn-b-COPD_INSUFFICIENCY	rs1532085	15	58683366	G	A	0.0862885	0.00407981	2.8e-99	-0.0406	0.0457	0.3734	447.328	0.0853972		rs1532085	-0.470515	0.529619	0.374324	-1.50857	0.567538	0.624681	0.221227	1.76392
omega6 to omega3	ebi-a-GCST90092934	COPD-related respiratory insufficiency || id:finn-b-COPD_INSUFFICIENCY	rs174564	11	61588305	G	A	0.371159	0.00414236	1e-200	-0.0164	0.0457	0.7195	8028.31	0.626273		rs174564	-0.0441859	0.123128	0.719698	-0.285516	0.197145	0.956776	0.751626	1.21792
omega6 to omega3	ebi-a-GCST90092934	COPD-related respiratory insufficiency || id:finn-b-COPD_INSUFFICIENCY	rs182611493	19	19458388	G	A	0.19692	0.0191342	7.7e-25	-0.1095	0.1054	0.2988	105.915	0.0216296		rs182611493	-0.556063	0.535243	0.298852	-1.60514	0.493012	0.573462	0.200862	1.63724
omega6 to omega3	ebi-a-GCST90092934	COPD-related respiratory insufficiency || id:finn-b-COPD_INSUFFICIENCY	rs195445	11	61744342	T	C	0.0344283	0.00427728	8.3e-16	-0.0072	0.0484	0.8817	64.7882	0.0133428		rs195445	-0.20913	1.40582	0.881743	-2.96454	2.54628	0.81129	0.0515843	12.7595
omega6 to omega3	ebi-a-GCST90092934	COPD-related respiratory insufficiency || id:finn-b-COPD_INSUFFICIENCY	rs2394976	6	31311912	T	G	0.0315075	0.00538488	4.9e-09	0.081	0.0748	0.2789	34.2354	0.00709526		rs2394976	2.57082	2.37404	0.278858	-2.0823	7.22393	13.0765	0.124643	1371.87
omega6 to omega3	ebi-a-GCST90092934	COPD-related respiratory insufficiency || id:finn-b-COPD_INSUFFICIENCY	rs4000713	7	25990597	A	G	0.0302187	0.00435921	4.1e-12	0.0229	0.0484	0.635501	48.0547	0.00993086		rs4000713	0.757809	1.60166	0.636113	-2.38144	3.89706	2.1336	0.0924175	49.2573
omega6 to omega3	ebi-a-GCST90092934	COPD-related respiratory insufficiency || id:finn-b-COPD_INSUFFICIENCY	rs583609	1	62916796	C	T	0.0428152	0.0041587	7.4e-25	-0.0205	0.0511	0.6879	105.994	0.0216452		rs583609	-0.478802	1.1935	0.688292	-2.81806	1.86046	0.619525	0.0597214	6.4267
omega6 to omega3	ebi-a-GCST90092934	COPD-related respiratory insufficiency || id:finn-b-COPD_INSUFFICIENCY	rs58542926	19	19379549	T	C	0.144499	0.00757644	4.3e-81	0.074	0.0918	0.4201	363.747	0.0705671		rs58542926	0.512114	0.635299	0.420185	-0.733071	1.7573	1.66882	0.480431	5.79676
omega6 to omega3	ebi-a-GCST90092934	COPD-related respiratory insufficiency || id:finn-b-COPD_INSUFFICIENCY	rs62466318	7	73042085	T	C	0.0599701	0.00494834	8.4e-34	0.0219	0.057	0.701	146.876	0.0297455		rs62466318	0.365182	0.950474	0.700822	-1.49775	2.22811	1.44078	0.223634	9.28231
omega6 to omega3	ebi-a-GCST90092934	COPD-related respiratory insufficiency || id:finn-b-COPD_INSUFFICIENCY	rs6693447	1	2330190	G	T	-0.0250996	0.00398654	3.1e-10	-0.0462	0.0452	0.3069	39.6407	0.00820631		rs6693447	1.84067	1.80083	0.306722	-1.68895	5.37028	6.30074	0.184713	214.924
omega6 to omega3	ebi-a-GCST90092934	COPD-related respiratory insufficiency || id:finn-b-COPD_INSUFFICIENCY	rs673335	11	75450576	C	T	0.0611093	0.00541161	1.4e-29	-0.0143	0.0526	0.785899	127.515	0.0259262		rs673335	-0.234007	0.860753	0.785727	-1.92108	1.45307	0.791356	0.146448	4.27622
omega6 to omega3	ebi-a-GCST90092934	COPD-related respiratory insufficiency || id:finn-b-COPD_INSUFFICIENCY	rs7819706	8	19844415	G	A	0.0363774	0.00614755	3.3e-09	0.08	0.0764	0.2951	35.0154	0.00725574		rs7819706	2.19917	2.10021	0.295044	-1.91723	6.31557	9.0175	0.147013	553.117
omega6 to omega3	ebi-a-GCST90092934	COPD-related respiratory insufficiency || id:finn-b-COPD_INSUFFICIENCY	rs8074191	17	17407191	C	T	0.0281472	0.00463331	1.2e-09	-0.0301	0.0496	0.5447	36.9052	0.00764434		rs8074191	-1.06938	1.76216	0.543947	-4.52322	2.38446	0.343222	0.010854	10.8532
omega6 to omega3	ebi-a-GCST90092934	COPD-related respiratory insufficiency || id:finn-b-COPD_INSUFFICIENCY	rs9332238	10	96748492	A	G	-0.0347177	0.00498195	3.2e-12	0.0713	0.0594	0.2297	48.5627	0.0100348		rs9332238	-2.05371	1.71094	0.230009	-5.40716	1.29974	0.128259	0.00448438	3.66834
omega6 to omega3	ebi-a-GCST90092934	COPD-related respiratory insufficiency || id:finn-b-COPD_INSUFFICIENCY	rs9947684	18	47166694	G	A	-0.0276606	0.00417279	3.4e-11	0.0147	0.0464	0.7523	43.941	0.00908846		rs9947684	-0.531442	1.67748	0.751388	-3.8193	2.75641	0.587757	0.0219433	15.7432
omega6 to omega3	ebi-a-GCST90092934	COPD/asthma/ILD related pneumonia or pneumonia derived septichaemia || id:finn-b-PULM_PNEUMONIA_SEPSIS	rs1077835	15	58723426	G	A	-0.0998071	0.00480305	6.6e-96	0.0104	0.0111	0.3507	431.806	0.082679		rs1077835	-0.104201	0.111215	0.348791	-0.322181	0.113779	0.901044	0.724567	1.12051
omega6 to omega3	ebi-a-GCST90092934	COPD/asthma/ILD related pneumonia or pneumonia derived septichaemia || id:finn-b-PULM_PNEUMONIA_SEPSIS	rs112875651	8	126506694	A	G	0.0719492	0.00412529	4e-68	-0.015	0.01	0.1326	304.189	0.0597026		rs112875651	-0.20848	0.138987	0.133614	-0.480895	0.063934	0.811817	0.61823	1.06602
omega6 to omega3	ebi-a-GCST90092934	COPD/asthma/ILD related pneumonia or pneumonia derived septichaemia || id:finn-b-PULM_PNEUMONIA_SEPSIS	rs116843064	19	8429323	A	G	0.0882813	0.014248	5.8e-10	0.0493	0.0298	0.0981793	38.391	0.00794966		rs116843064	0.558442	0.337557	0.0980539	-0.10317	1.22005	1.74795	0.901973	3.38737
omega6 to omega3	ebi-a-GCST90092934	COPD/asthma/ILD related pneumonia or pneumonia derived septichaemia || id:finn-b-PULM_PNEUMONIA_SEPSIS	rs117143374	21	40555561	C	T	0.0318136	0.00571328	2.6e-08	0.0144	0.0159	0.3641	31.0066	0.0064304		rs117143374	0.452637	0.499786	0.365116	-0.526944	1.43222	1.57245	0.590406	4.18798
omega6 to omega3	ebi-a-GCST90092934	COPD/asthma/ILD related pneumonia or pneumonia derived septichaemia || id:finn-b-PULM_PNEUMONIA_SEPSIS	rs12226389	11	61823630	C	T	0.0592832	0.00512548	6.1e-31	0.0129	0.0128	0.3116	133.781	0.0271655		rs12226389	0.2176	0.215913	0.313544	-0.205589	0.640789	1.24309	0.814167	1.89798
omega6 to omega3	ebi-a-GCST90092934	COPD/asthma/ILD related pneumonia or pneumonia derived septichaemia || id:finn-b-PULM_PNEUMONIA_SEPSIS	rs1260326	2	27730940	C	T	0.066446	0.00405986	3.3e-60	-0.0234	0.0102	0.0217	267.865	0.0529509		rs1260326	-0.352166	0.153508	0.0217837	-0.653042	-0.0512898	0.703164	0.52046	0.950003
omega6 to omega3	ebi-a-GCST90092934	COPD/asthma/ILD related pneumonia or pneumonia derived septichaemia || id:finn-b-PULM_PNEUMONIA_SEPSIS	rs139974673	15	44027885	C	T	-0.117068	0.0125202	8.7e-21	-0.0453	0.0683	0.507399	87.4287	0.0179219		rs139974673	0.386955	0.583422	0.50717	-0.756552	1.53046	1.47249	0.469282	4.62031
omega6 to omega3	ebi-a-GCST90092934	COPD/asthma/ILD related pneumonia or pneumonia derived septichaemia || id:finn-b-PULM_PNEUMONIA_SEPSIS	rs145786300	11	61406089	A	G	0.176634	0.0187777	5.1e-21	-0.0878	0.0499	0.0781304	88.4838	0.0181343		rs145786300	-0.497073	0.282505	0.0784894	-1.05078	0.0566369	0.608309	0.349664	1.05827
omega6 to omega3	ebi-a-GCST90092934	COPD/asthma/ILD related pneumonia or pneumonia derived septichaemia || id:finn-b-PULM_PNEUMONIA_SEPSIS	rs150370599	11	60718792	T	C	-0.0475725	0.00728355	6.5e-11	0.0122	0.0189	0.5161	42.6605	0.00882594		rs150370599	-0.256451	0.397288	0.518602	-1.03514	0.522234	0.773793	0.355178	1.68579
omega6 to omega3	ebi-a-GCST90092934	COPD/asthma/ILD related pneumonia or pneumonia derived septichaemia || id:finn-b-PULM_PNEUMONIA_SEPSIS	rs1532085	15	58683366	G	A	0.0862885	0.00407981	2.8e-99	-0.0104	0.0098	0.2897	447.328	0.0853972		rs1532085	-0.120526	0.113572	0.288588	-0.343128	0.102076	0.886454	0.709547	1.10747
omega6 to omega3	ebi-a-GCST90092934	COPD/asthma/ILD related pneumonia or pneumonia derived septichaemia || id:finn-b-PULM_PNEUMONIA_SEPSIS	rs174564	11	61588305	G	A	0.371159	0.00414236	1e-200	-0.012	0.0098	0.2237	8028.31	0.626273		rs174564	-0.0323312	0.0264038	0.220768	-0.0840826	0.0194202	0.968186	0.919355	1.01961
omega6 to omega3	ebi-a-GCST90092934	COPD/asthma/ILD related pneumonia or pneumonia derived septichaemia || id:finn-b-PULM_PNEUMONIA_SEPSIS	rs182611493	19	19458388	G	A	0.19692	0.0191342	7.7e-25	0.0026	0.0224	0.907	105.915	0.0216296		rs182611493	0.0132033	0.113752	0.907596	-0.20975	0.236157	1.01329	0.810787	1.26637
omega6 to omega3	ebi-a-GCST90092934	COPD/asthma/ILD related pneumonia or pneumonia derived septichaemia || id:finn-b-PULM_PNEUMONIA_SEPSIS	rs195445	11	61744342	T	C	0.0344283	0.00427728	8.3e-16	-0.0151	0.0104	0.1468	64.7882	0.0133428		rs195445	-0.438593	0.302077	0.146523	-1.03066	0.153478	0.644943	0.35677	1.16588
omega6 to omega3	ebi-a-GCST90092934	COPD/asthma/ILD related pneumonia or pneumonia derived septichaemia || id:finn-b-PULM_PNEUMONIA_SEPSIS	rs2394976	6	31311912	T	G	0.0315075	0.00538488	4.9e-09	0.0081	0.0163	0.617701	34.2354	0.00709526		rs2394976	0.257082	0.517337	0.619237	-0.756899	1.27106	1.29315	0.469119	3.56464
omega6 to omega3	ebi-a-GCST90092934	COPD/asthma/ILD related pneumonia or pneumonia derived septichaemia || id:finn-b-PULM_PNEUMONIA_SEPSIS	rs4000713	7	25990597	A	G	0.0302187	0.00435921	4.1e-12	0.0054	0.0104	0.6052	48.0547	0.00993086		rs4000713	0.178697	0.344158	0.6036	-0.495852	0.853246	1.19566	0.609052	2.34725
omega6 to omega3	ebi-a-GCST90092934	COPD/asthma/ILD related pneumonia or pneumonia derived septichaemia || id:finn-b-PULM_PNEUMONIA_SEPSIS	rs583609	1	62916796	C	T	0.0428152	0.0041587	7.4e-25	0.0138	0.011	0.2117	105.994	0.0216452		rs583609	0.322315	0.256918	0.209644	-0.181244	0.825875	1.38032	0.834232	2.28388
omega6 to omega3	ebi-a-GCST90092934	COPD/asthma/ILD related pneumonia or pneumonia derived septichaemia || id:finn-b-PULM_PNEUMONIA_SEPSIS	rs58542926	19	19379549	T	C	0.144499	0.00757644	4.3e-81	-0.0018	0.0199	0.9279	363.747	0.0705671		rs58542926	-0.0124568	0.137717	0.927928	-0.282383	0.257469	0.98762	0.753985	1.29365
omega6 to omega3	ebi-a-GCST90092934	COPD/asthma/ILD related pneumonia or pneumonia derived septichaemia || id:finn-b-PULM_PNEUMONIA_SEPSIS	rs62466318	7	73042085	T	C	0.0599701	0.00494834	8.4e-34	0.0174	0.0123	0.1593	146.876	0.0297455		rs62466318	0.290145	0.205102	0.157176	-0.111856	0.692145	1.33662	0.894173	1.998
omega6 to omega3	ebi-a-GCST90092934	COPD/asthma/ILD related pneumonia or pneumonia derived septichaemia || id:finn-b-PULM_PNEUMONIA_SEPSIS	rs6693447	1	2330190	G	T	-0.0250996	0.00398654	3.1e-10	0.0036	0.0098	0.709099	39.6407	0.00820631		rs6693447	-0.143429	0.390444	0.71336	-0.9087	0.621843	0.866383	0.403048	1.86236
omega6 to omega3	ebi-a-GCST90092934	COPD/asthma/ILD related pneumonia or pneumonia derived septichaemia || id:finn-b-PULM_PNEUMONIA_SEPSIS	rs673335	11	75450576	C	T	0.0611093	0.00541161	1.4e-29	0.0186	0.0113	0.1014	127.515	0.0259262		rs673335	0.304373	0.184915	0.0997601	-0.0580599	0.666805	1.35577	0.943593	1.948
omega6 to omega3	ebi-a-GCST90092934	COPD/asthma/ILD related pneumonia or pneumonia derived septichaemia || id:finn-b-PULM_PNEUMONIA_SEPSIS	rs7819706	8	19844415	G	A	0.0363774	0.00614755	3.3e-09	-0.0059	0.0166	0.7195	35.0154	0.00725574		rs7819706	-0.162189	0.456327	0.722274	-1.05659	0.732213	0.850281	0.347639	2.07968
omega6 to omega3	ebi-a-GCST90092934	COPD/asthma/ILD related pneumonia or pneumonia derived septichaemia || id:finn-b-PULM_PNEUMONIA_SEPSIS	rs8074191	17	17407191	C	T	0.0281472	0.00463331	1.2e-09	0.0122	0.0107	0.2532	36.9052	0.00764434		rs8074191	0.433436	0.380144	0.254208	-0.311647	1.17852	1.54255	0.73224	3.24956
omega6 to omega3	ebi-a-GCST90092934	COPD/asthma/ILD related pneumonia or pneumonia derived septichaemia || id:finn-b-PULM_PNEUMONIA_SEPSIS	rs9332238	10	96748492	A	G	-0.0347177	0.00498195	3.2e-12	0.0111	0.0128	0.3873	48.5627	0.0100348		rs9332238	-0.319722	0.368688	0.385839	-1.04235	0.402907	0.726351	0.352625	1.49617
omega6 to omega3	ebi-a-GCST90092934	COPD/asthma/ILD related pneumonia or pneumonia derived septichaemia || id:finn-b-PULM_PNEUMONIA_SEPSIS	rs9947684	18	47166694	G	A	-0.0276606	0.00417279	3.4e-11	-0.0014	0.01	0.8919	43.941	0.00908846		rs9947684	0.0506135	0.361525	0.88866	-0.657976	0.759203	1.05192	0.517899	2.13657

## Sheet: STable7 SNPs on LA and COPD
Exposure	Exposure_ID	Outcome_ID	SNP	Chr	Position	EA	OA	Exposure			Outcome			F_statistics	R2		harmonized
								Beta	SE	P-value	Beta	SE	P-value				SNP	b	se	p	lo_ci	up_ci	or	or_lci95	or_uci95
LA/SFA	ebi-a-GCST90092881	COPD || id:finn-b-J10_COPD	rs10733306	9	16048248	T	C	0.0251941	0.00402274	3.8e-10	-0.0091	0.0186	0.6237	39.2242	0.00946176		rs10733306	-0.361196	0.738268	0.624667	-1.8082	1.08581	0.696843	0.163949	2.96184
LA/SFA	ebi-a-GCST90092881	COPD || id:finn-b-J10_COPD	rs11030088	11	27646247	A	G	-0.0309971	0.00459358	1.5e-11	0.0558	0.0215	0.00931001	45.5344	0.0109672		rs11030088	-1.80017	0.693613	0.0094495	-3.15965	-0.440686	0.165271	0.0424406	0.643595
LA/SFA	ebi-a-GCST90092881	COPD || id:finn-b-J10_COPD	rs115740542	6	26123502	C	T	-0.0445895	0.00765752	5.8e-09	-0.0596	0.052	0.2516	33.907	0.00818964		rs115740542	1.33664	1.16619	0.251732	-0.949102	3.62238	3.80622	0.387088	37.4264
LA/SFA	ebi-a-GCST90092881	COPD || id:finn-b-J10_COPD	rs116843064	19	8429323	A	G	0.114824	0.014272	8.6e-16	0.1396	0.057	0.0142099	64.7285	0.0155185		rs116843064	1.21577	0.496412	0.0143205	0.242806	2.18874	3.3729	1.27482	8.92397
LA/SFA	ebi-a-GCST90092881	COPD || id:finn-b-J10_COPD	rs1260326	2	27730940	C	T	0.0815217	0.00406648	2.1e-89	-0.0222	0.0195	0.254	401.892	0.0891466		rs1260326	-0.27232	0.2392	0.254928	-0.741152	0.196512	0.76161	0.476564	1.21715
LA/SFA	ebi-a-GCST90092881	COPD || id:finn-b-J10_COPD	rs13179413	5	55868097	T	C	-0.0293835	0.00448985	6e-11	0.0028	0.0216	0.8974	42.8295	0.0103225		rs13179413	-0.0952916	0.735106	0.896859	-1.5361	1.34552	0.909108	0.215219	3.84017
LA/SFA	ebi-a-GCST90092881	COPD || id:finn-b-J10_COPD	rs13389219	2	165528876	T	C	0.028269	0.00407511	4e-12	0.0177	0.0196	0.3653	48.1218	0.0115832		rs13389219	0.626128	0.693339	0.366493	-0.732817	1.98507	1.87035	0.480553	7.27957
LA/SFA	ebi-a-GCST90092881	COPD || id:finn-b-J10_COPD	rs141144647	11	61153501	A	G	0.0963654	0.0174444	3.3e-08	0.0069	0.1359	0.9595	30.5162	0.00737669		rs141144647	0.0716025	1.41026	0.959507	-2.6925	2.83571	1.07423	0.0677113	17.0424
LA/SFA	ebi-a-GCST90092881	COPD || id:finn-b-J10_COPD	rs147233090	15	44028047	T	C	-0.10949	0.0129371	2.6e-17	-0.027	0.1309	0.8366	71.6267	0.017144		rs147233090	0.246598	1.19554	0.836584	-2.09667	2.58986	1.27966	0.122865	13.3279
LA/SFA	ebi-a-GCST90092881	COPD || id:finn-b-J10_COPD	rs150684478	11	61312726	T	G	0.142546	0.0250163	1.2e-08	0.0929	0.0586	0.1126	32.4686	0.00784496		rs150684478	0.651719	0.411095	0.112893	-0.154027	1.45747	1.91884	0.857248	4.29506
LA/SFA	ebi-a-GCST90092881	COPD || id:finn-b-J10_COPD	rs174567	11	61593005	G	A	0.186379	0.00416279	1e-200	-0.0173	0.0188	0.3561	2004.59	0.328034		rs174567	-0.0928216	0.10087	0.357462	-0.290526	0.104883	0.911356	0.74787	1.11058
LA/SFA	ebi-a-GCST90092881	COPD || id:finn-b-J10_COPD	rs2180725	6	11025420	C	T	-0.0264252	0.00472321	2.2e-08	0.0544	0.028	0.0519398	31.3013	0.00756504		rs2180725	-2.05864	1.05959	0.0520334	-4.13545	0.0181645	0.127627	0.0159955	1.01833
LA/SFA	ebi-a-GCST90092881	COPD || id:finn-b-J10_COPD	rs2576362	9	86572575	T	G	0.0270562	0.00457308	3.3e-09	-0.0378	0.0214	0.0768299	35.0039	0.00845233		rs2576362	-1.39709	0.790946	0.0773363	-2.94735	0.153163	0.247315	0.0524788	1.16551
LA/SFA	ebi-a-GCST90092881	COPD || id:finn-b-J10_COPD	rs2835028	21	36972695	C	A	0.0236974	0.00404689	4.7e-09	-0.0033	0.0186	0.859	34.2893	0.00828122		rs2835028	-0.139256	0.784896	0.859179	-1.67765	1.39914	0.870005	0.186812	4.05172
LA/SFA	ebi-a-GCST90092881	COPD || id:finn-b-J10_COPD	rs2843126	1	2316315	G	A	0.0235361	0.00398166	3.4e-09	-0.009	0.0187	0.6292	34.9414	0.00843738		rs2843126	-0.382391	0.794524	0.630315	-1.93966	1.17488	0.682228	0.143753	3.23774
LA/SFA	ebi-a-GCST90092881	COPD || id:finn-b-J10_COPD	rs2927468	19	45357939	G	A	0.0235598	0.00403511	5.3e-09	-0.0512	0.0186	0.00600606	34.0904	0.00823358		rs2927468	-2.17319	0.78948	0.00591082	-3.72057	-0.625812	0.113814	0.02422	0.534827
LA/SFA	ebi-a-GCST90092881	COPD || id:finn-b-J10_COPD	rs2972143	2	227116365	G	A	-0.0278975	0.0041516	1.8e-11	0.0194	0.0193	0.3146	45.1543	0.0108767		rs2972143	-0.695403	0.691818	0.31481	-2.05137	0.660561	0.498873	0.128559	1.93588
LA/SFA	ebi-a-GCST90092881	COPD || id:finn-b-J10_COPD	rs34062580	7	73033559	A	G	0.066051	0.00591377	5.8e-29	0.0038	0.0278	0.8913	124.747	0.0294836		rs34062580	0.0575313	0.420887	0.891275	-0.767407	0.88247	1.05922	0.464215	2.41686
LA/SFA	ebi-a-GCST90092881	COPD || id:finn-b-J10_COPD	rs34620476	16	56996649	A	C	0.0306969	0.00402018	2.2e-14	-0.0084	0.0187	0.6528	58.304	0.0139998		rs34620476	-0.273643	0.609182	0.653289	-1.46764	0.920354	0.760603	0.230469	2.51018
LA/SFA	ebi-a-GCST90092881	COPD || id:finn-b-J10_COPD	rs4299376	2	44072576	T	G	-0.0276487	0.00426143	8.7e-11	0.0261	0.0226	0.2484	42.0958	0.0101474		rs4299376	-0.943987	0.817398	0.248145	-2.54609	0.658114	0.389074	0.0783878	1.93115
LA/SFA	ebi-a-GCST90092881	COPD || id:finn-b-J10_COPD	rs4810479	20	44545048	T	C	0.0386953	0.00459733	3.9e-17	0.0085	0.0212	0.69	70.8443	0.0169599		rs4810479	0.219665	0.54787	0.688462	-0.854161	1.29349	1.24566	0.42564	3.64549
LA/SFA	ebi-a-GCST90092881	COPD || id:finn-b-J10_COPD	rs58365744	1	171128038	C	A	-0.0266933	0.00482485	3.2e-08	0.0103	0.0216	0.634699	30.6081	0.00739876		rs58365744	-0.385865	0.809192	0.633468	-1.97188	1.20015	0.679863	0.139195	3.32062
LA/SFA	ebi-a-GCST90092881	COPD || id:finn-b-J10_COPD	rs58489806	19	19456917	T	C	0.0407904	0.0071094	9.6e-09	-0.007	0.0342	0.839	32.9193	0.00795297		rs58489806	-0.171609	0.838433	0.837823	-1.81494	1.47172	0.842308	0.162848	4.35672
LA/SFA	ebi-a-GCST90092881	COPD || id:finn-b-J10_COPD	rs6683445	1	16368403	A	C	-0.0241725	0.00400692	1.6e-09	-0.0054	0.0185	0.771699	36.3933	0.0087849		rs6683445	0.223394	0.765333	0.770369	-1.27666	1.72345	1.25031	0.278968	5.60381
LA/SFA	ebi-a-GCST90092881	COPD || id:finn-b-J10_COPD	rs738408	22	44324730	T	C	0.035356	0.00483108	2.5e-13	-0.026	0.0222	0.241	53.5597	0.0128753		rs738408	-0.735377	0.627899	0.24153	-1.96606	0.495305	0.479325	0.140007	1.641
LA/SFA	ebi-a-GCST90092881	COPD || id:finn-b-J10_COPD	rs78058190	2	219699999	A	G	-0.0619842	0.0102992	1.8e-09	-0.0224	0.0342	0.5128	36.2205	0.00874356		rs78058190	0.361382	0.551754	0.512487	-0.720054	1.44282	1.43531	0.486726	4.23261
LA/SFA	ebi-a-GCST90092881	COPD || id:finn-b-J10_COPD	rs7819706	8	19844415	G	A	0.0675482	0.00615627	5.2e-28	0.0307	0.0316	0.3303	120.391	0.0284833		rs7819706	0.45449	0.467814	0.33129	-0.462425	1.37141	1.57537	0.629754	3.94089
LA/SFA	ebi-a-GCST90092881	COPD || id:finn-b-J10_COPD	rs9908820	17	73408819	G	A	-0.0254012	0.0044846	1.5e-08	0.0231	0.0219	0.2901	32.082	0.00775226		rs9908820	-0.909406	0.862164	0.291519	-2.59925	0.780436	0.402763	0.0743295	2.18242
LA/SFA	ebi-a-GCST90092881	COPD, hospital admissions || id:finn-b-COPD_HOSPITAL	rs10733306	9	16048248	T	C	0.0251941	0.00402274	3.8e-10	-0.0181	0.0191	0.3441	39.2242	0.00946176		rs10733306	-0.718422	0.758114	0.343311	-2.20433	0.767481	0.487521	0.110325	2.15433
LA/SFA	ebi-a-GCST90092881	COPD, hospital admissions || id:finn-b-COPD_HOSPITAL	rs11030088	11	27646247	A	G	-0.0309971	0.00459358	1.5e-11	0.057	0.022	0.00951108	45.5344	0.0109672		rs11030088	-1.83888	0.709744	0.00957228	-3.22998	-0.447784	0.158995	0.0395583	0.639043
LA/SFA	ebi-a-GCST90092881	COPD, hospital admissions || id:finn-b-COPD_HOSPITAL	rs115740542	6	26123502	C	T	-0.0445895	0.00765752	5.8e-09	-0.0574	0.0533	0.2821	33.907	0.00818964		rs115740542	1.2873	1.19535	0.281515	-1.05558	3.63018	3.62299	0.347989	37.7197
LA/SFA	ebi-a-GCST90092881	COPD, hospital admissions || id:finn-b-COPD_HOSPITAL	rs116843064	19	8429323	A	G	0.114824	0.014272	8.6e-16	0.1601	0.0585	0.00619798	64.7285	0.0155185		rs116843064	1.39431	0.509475	0.0062049	0.395736	2.39288	4.03218	1.48548	10.945
LA/SFA	ebi-a-GCST90092881	COPD, hospital admissions || id:finn-b-COPD_HOSPITAL	rs1260326	2	27730940	C	T	0.0815217	0.00406648	2.1e-89	-0.018	0.02	0.3676	401.892	0.0891466		rs1260326	-0.2208	0.245333	0.36812	-0.701654	0.260053	0.801877	0.495765	1.297
LA/SFA	ebi-a-GCST90092881	COPD, hospital admissions || id:finn-b-COPD_HOSPITAL	rs13179413	5	55868097	T	C	-0.0293835	0.00448985	6e-11	0.008	0.0221	0.718399	42.8295	0.0103225		rs13179413	-0.272262	0.752123	0.717359	-1.74642	1.2019	0.761655	0.174397	3.32643
LA/SFA	ebi-a-GCST90092881	COPD, hospital admissions || id:finn-b-COPD_HOSPITAL	rs13389219	2	165528876	T	C	0.028269	0.00407511	4e-12	0.0189	0.02	0.3444	48.1218	0.0115832		rs13389219	0.668577	0.707489	0.344659	-0.718101	2.05525	1.95146	0.487677	7.80883
LA/SFA	ebi-a-GCST90092881	COPD, hospital admissions || id:finn-b-COPD_HOSPITAL	rs141144647	11	61153501	A	G	0.0963654	0.0174444	3.3e-08	0.0075	0.1391	0.9569	30.5162	0.00737669		rs141144647	0.0778288	1.44346	0.957	-2.75136	2.90702	1.08094	0.0638409	18.3021
LA/SFA	ebi-a-GCST90092881	COPD, hospital admissions || id:finn-b-COPD_HOSPITAL	rs147233090	15	44028047	T	C	-0.10949	0.0129371	2.6e-17	0.0041	0.1349	0.9755	71.6267	0.017144		rs147233090	-0.0374463	1.23208	0.975754	-2.45232	2.37742	0.963246	0.086094	10.7771
LA/SFA	ebi-a-GCST90092881	COPD, hospital admissions || id:finn-b-COPD_HOSPITAL	rs150684478	11	61312726	T	G	0.142546	0.0250163	1.2e-08	0.0885	0.0602	0.1418	32.4686	0.00784496		rs150684478	0.620852	0.42232	0.141535	-0.206895	1.4486	1.86051	0.813105	4.25715
LA/SFA	ebi-a-GCST90092881	COPD, hospital admissions || id:finn-b-COPD_HOSPITAL	rs174567	11	61593005	G	A	0.186379	0.00416279	1e-200	-0.0145	0.0193	0.453	2004.59	0.328034		rs174567	-0.0777985	0.103552	0.452475	-0.280761	0.125164	0.925151	0.755209	1.13333
LA/SFA	ebi-a-GCST90092881	COPD, hospital admissions || id:finn-b-COPD_HOSPITAL	rs2180725	6	11025420	C	T	-0.0264252	0.00472321	2.2e-08	0.0433	0.0287	0.1308	31.3013	0.00756504		rs2180725	-1.63859	1.08608	0.131373	-3.76731	0.490138	0.194254	0.0231141	1.63254
LA/SFA	ebi-a-GCST90092881	COPD, hospital admissions || id:finn-b-COPD_HOSPITAL	rs2576362	9	86572575	T	G	0.0270562	0.00457308	3.3e-09	-0.0426	0.0219	0.0510799	35.0039	0.00845233		rs2576362	-1.5745	0.809426	0.0517503	-3.16098	0.0119751	0.207111	0.0423844	1.01205
LA/SFA	ebi-a-GCST90092881	COPD, hospital admissions || id:finn-b-COPD_HOSPITAL	rs2835028	21	36972695	C	A	0.0236974	0.00404689	4.7e-09	-0.0008	0.0191	0.9668	34.2893	0.00828122		rs2835028	-0.033759	0.805996	0.966591	-1.61351	1.54599	0.966804	0.199187	4.69263
LA/SFA	ebi-a-GCST90092881	COPD, hospital admissions || id:finn-b-COPD_HOSPITAL	rs2843126	1	2316315	G	A	0.0235361	0.00398166	3.4e-09	-0.0041	0.0192	0.8303	34.9414	0.00843738		rs2843126	-0.1742	0.815768	0.830904	-1.77311	1.42471	0.840128	0.169805	4.15663
LA/SFA	ebi-a-GCST90092881	COPD, hospital admissions || id:finn-b-COPD_HOSPITAL	rs2927468	19	45357939	G	A	0.0235598	0.00403511	5.3e-09	-0.0546	0.0191	0.00422299	34.0904	0.00823358		rs2927468	-2.31751	0.810703	0.00425463	-3.90648	-0.728529	0.0985189	0.0201111	0.482618
LA/SFA	ebi-a-GCST90092881	COPD, hospital admissions || id:finn-b-COPD_HOSPITAL	rs2972143	2	227116365	G	A	-0.0278975	0.0041516	1.8e-11	0.0296	0.0198	0.1335	45.1543	0.0108767		rs2972143	-1.06103	0.709741	0.134928	-2.45212	0.330065	0.3461	0.0861109	1.39106
LA/SFA	ebi-a-GCST90092881	COPD, hospital admissions || id:finn-b-COPD_HOSPITAL	rs34062580	7	73033559	A	G	0.066051	0.00591377	5.8e-29	0.005	0.0285	0.8612	124.747	0.0294836		rs34062580	0.0756991	0.431485	0.860735	-0.770011	0.921409	1.07864	0.463008	2.51283
LA/SFA	ebi-a-GCST90092881	COPD, hospital admissions || id:finn-b-COPD_HOSPITAL	rs34620476	16	56996649	A	C	0.0306969	0.00402018	2.2e-14	-0.0047	0.0192	0.8075	58.304	0.0139998		rs34620476	-0.15311	0.62547	0.806618	-1.37903	1.07281	0.858035	0.251822	2.92359
LA/SFA	ebi-a-GCST90092881	COPD, hospital admissions || id:finn-b-COPD_HOSPITAL	rs4299376	2	44072576	T	G	-0.0276487	0.00426143	8.7e-11	0.0293	0.0232	0.2068	42.0958	0.0101474		rs4299376	-1.05972	0.839099	0.206614	-2.70436	0.58491	0.346551	0.0669132	1.79483
LA/SFA	ebi-a-GCST90092881	COPD, hospital admissions || id:finn-b-COPD_HOSPITAL	rs4810479	20	44545048	T	C	0.0386953	0.00459733	3.9e-17	0.0018	0.0218	0.9324	70.8443	0.0169599		rs4810479	0.0465173	0.563376	0.934194	-1.0577	1.15073	1.04762	0.347254	3.16051
LA/SFA	ebi-a-GCST90092881	COPD, hospital admissions || id:finn-b-COPD_HOSPITAL	rs58365744	1	171128038	C	A	-0.0266933	0.00482485	3.2e-08	0.012	0.0221	0.589	30.6081	0.00739876		rs58365744	-0.449551	0.827923	0.587139	-2.07228	1.17318	0.637915	0.125898	3.23225
LA/SFA	ebi-a-GCST90092881	COPD, hospital admissions || id:finn-b-COPD_HOSPITAL	rs58489806	19	19456917	T	C	0.0407904	0.0071094	9.6e-09	-0.006	0.035	0.8633	32.9193	0.00795297		rs58489806	-0.147093	0.858045	0.863887	-1.82886	1.53467	0.863213	0.160596	4.63982
LA/SFA	ebi-a-GCST90092881	COPD, hospital admissions || id:finn-b-COPD_HOSPITAL	rs6683445	1	16368403	A	C	-0.0241725	0.00400692	1.6e-09	-0.0093	0.019	0.6257	36.3933	0.0087849		rs6683445	0.384735	0.786017	0.624506	-1.15586	1.92533	1.46922	0.314787	6.8574
LA/SFA	ebi-a-GCST90092881	COPD, hospital admissions || id:finn-b-COPD_HOSPITAL	rs738408	22	44324730	T	C	0.035356	0.00483108	2.5e-13	-0.0271	0.0227	0.2327	53.5597	0.0128753		rs738408	-0.766489	0.642041	0.232543	-2.02489	0.491911	0.464641	0.132008	1.63544
LA/SFA	ebi-a-GCST90092881	COPD, hospital admissions || id:finn-b-COPD_HOSPITAL	rs78058190	2	219699999	A	G	-0.0619842	0.0102992	1.8e-09	-0.0247	0.035	0.480799	36.2205	0.00874356		rs78058190	0.398489	0.56466	0.480366	-0.708245	1.50522	1.48957	0.492508	4.50516
LA/SFA	ebi-a-GCST90092881	COPD, hospital admissions || id:finn-b-COPD_HOSPITAL	rs7819706	8	19844415	G	A	0.0675482	0.00615627	5.2e-28	0.0358	0.0323	0.2687	120.391	0.0284833		rs7819706	0.529992	0.478177	0.267707	-0.407235	1.46722	1.69892	0.665488	4.33716
LA/SFA	ebi-a-GCST90092881	COPD, hospital admissions || id:finn-b-COPD_HOSPITAL	rs9908820	17	73408819	G	A	-0.0254012	0.0044846	1.5e-08	0.0141	0.0224	0.5295	32.082	0.00775226		rs9908820	-0.555092	0.881848	0.529045	-2.28351	1.17333	0.57402	0.101925	3.23274
LA/SFA	ebi-a-GCST90092881	COPD, hospital admissions || id:finn-b-COPD_HOSPITAL	rs10733306	9	16048248	T	C	0.0251941	0.00402274	3.8e-10	0.0049	0.0073	0.4961	39.2242	0.00946176		rs10733306	0.19449	0.28975	0.502072	-0.373421	0.762401	1.21469	0.688376	2.14342
LA/SFA	ebi-a-GCST90092881	COPD, hospital admissions || id:finn-b-COPD_HOSPITAL	rs11030088	11	27646247	A	G	-0.0309971	0.00459358	1.5e-11	0.012	0.0084	0.1542	45.5344	0.0109672		rs11030088	-0.387133	0.270993	0.153127	-0.918279	0.144013	0.679001	0.399205	1.1549
LA/SFA	ebi-a-GCST90092881	COPD, hospital admissions || id:finn-b-COPD_HOSPITAL	rs115740542	6	26123502	C	T	-0.0445895	0.00765752	5.8e-09	0.0335	0.0203	0.0988007	33.907	0.00818964		rs115740542	-0.751298	0.455264	0.0988926	-1.64362	0.14102	0.471754	0.19328	1.15145
LA/SFA	ebi-a-GCST90092881	COPD, hospital admissions || id:finn-b-COPD_HOSPITAL	rs116843064	19	8429323	A	G	0.114824	0.014272	8.6e-16	0.0207	0.0222	0.3524	64.7285	0.0155185		rs116843064	0.180276	0.193339	0.351113	-0.198669	0.559221	1.19755	0.819821	1.74931
LA/SFA	ebi-a-GCST90092881	COPD, hospital admissions || id:finn-b-COPD_HOSPITAL	rs1260326	2	27730940	C	T	0.0815217	0.00406648	2.1e-89	-0.0139	0.0076	0.0684605	401.892	0.0891466		rs1260326	-0.170507	0.0932267	0.0674075	-0.353231	0.0122176	0.843237	0.702415	1.01229
LA/SFA	ebi-a-GCST90092881	COPD, hospital admissions || id:finn-b-COPD_HOSPITAL	rs13179413	5	55868097	T	C	-0.0293835	0.00448985	6e-11	-0.0021	0.0084	0.8065	42.8295	0.0103225		rs13179413	0.0714687	0.285875	0.802587	-0.488846	0.631783	1.07408	0.613334	1.88096
LA/SFA	ebi-a-GCST90092881	COPD, hospital admissions || id:finn-b-COPD_HOSPITAL	rs13389219	2	165528876	T	C	0.028269	0.00407511	4e-12	0.0062	0.0076	0.4167	48.1218	0.0115832		rs13389219	0.219322	0.268846	0.414621	-0.307616	0.746259	1.24523	0.735197	2.1091
LA/SFA	ebi-a-GCST90092881	COPD, hospital admissions || id:finn-b-COPD_HOSPITAL	rs141144647	11	61153501	A	G	0.0963654	0.0174444	3.3e-08	0.0971	0.0536	0.07001	30.5162	0.00737669		rs141144647	1.00762	0.556216	0.0700531	-0.0825608	2.09781	2.73908	0.920755	8.14828
LA/SFA	ebi-a-GCST90092881	COPD, hospital admissions || id:finn-b-COPD_HOSPITAL	rs147233090	15	44028047	T	C	-0.10949	0.0129371	2.6e-17	-0.03	0.0505	0.5524	71.6267	0.017144		rs147233090	0.273998	0.461229	0.552472	-0.630012	1.17801	1.31521	0.532585	3.2479
LA/SFA	ebi-a-GCST90092881	COPD, hospital admissions || id:finn-b-COPD_HOSPITAL	rs150684478	11	61312726	T	G	0.142546	0.0250163	1.2e-08	-0.0034	0.0232	0.8851	32.4686	0.00784496		rs150684478	-0.0238519	0.162754	0.883486	-0.342851	0.295147	0.97643	0.709744	1.34332
LA/SFA	ebi-a-GCST90092881	COPD, hospital admissions || id:finn-b-COPD_HOSPITAL	rs174567	11	61593005	G	A	0.186379	0.00416279	1e-200	-0.0026	0.0074	0.724299	2004.59	0.328034		rs174567	-0.0139501	0.039704	0.725325	-0.09177	0.0638699	0.986147	0.912315	1.06595
LA/SFA	ebi-a-GCST90092881	COPD, hospital admissions || id:finn-b-COPD_HOSPITAL	rs2180725	6	11025420	C	T	-0.0264252	0.00472321	2.2e-08	0.0086	0.0109	0.432	31.3013	0.00756504		rs2180725	-0.325447	0.412485	0.430117	-1.13392	0.483024	0.722205	0.32177	1.62097
LA/SFA	ebi-a-GCST90092881	COPD, hospital admissions || id:finn-b-COPD_HOSPITAL	rs2576362	9	86572575	T	G	0.0270562	0.00457308	3.3e-09	0.0005	0.0083	0.9551	35.0039	0.00845233		rs2576362	0.0184801	0.306769	0.951964	-0.582787	0.619747	1.01865	0.55834	1.85846
LA/SFA	ebi-a-GCST90092881	COPD, hospital admissions || id:finn-b-COPD_HOSPITAL	rs2835028	21	36972695	C	A	0.0236974	0.00404689	4.7e-09	0.0007	0.0073	0.923	34.2893	0.00828122		rs2835028	0.0295391	0.308051	0.923608	-0.57424	0.633318	1.02998	0.563133	1.88385
LA/SFA	ebi-a-GCST90092881	COPD, hospital admissions || id:finn-b-COPD_HOSPITAL	rs2843126	1	2316315	G	A	0.0235361	0.00398166	3.4e-09	-0.0036	0.0073	0.6231	34.9414	0.00843738		rs2843126	-0.152957	0.310162	0.621906	-0.760874	0.454961	0.858167	0.467258	1.57611
LA/SFA	ebi-a-GCST90092881	COPD, hospital admissions || id:finn-b-COPD_HOSPITAL	rs2927468	19	45357939	G	A	0.0235598	0.00403511	5.3e-09	-0.0145	0.0073	0.04581	34.0904	0.00823358		rs2927468	-0.615455	0.30985	0.0469999	-1.22276	-0.00814947	0.540395	0.294416	0.991884
LA/SFA	ebi-a-GCST90092881	COPD, hospital admissions || id:finn-b-COPD_HOSPITAL	rs2972143	2	227116365	G	A	-0.0278975	0.0041516	1.8e-11	0.0027	0.0075	0.7198	45.1543	0.0108767		rs2972143	-0.0967829	0.268841	0.718847	-0.623712	0.430146	0.907753	0.535951	1.53748
LA/SFA	ebi-a-GCST90092881	COPD, hospital admissions || id:finn-b-COPD_HOSPITAL	rs34062580	7	73033559	A	G	0.066051	0.00591377	5.8e-29	0.0068	0.0109	0.528901	124.747	0.0294836		rs34062580	0.102951	0.165024	0.532724	-0.220496	0.426398	1.10844	0.802121	1.53173
LA/SFA	ebi-a-GCST90092881	COPD, hospital admissions || id:finn-b-COPD_HOSPITAL	rs34620476	16	56996649	A	C	0.0306969	0.00402018	2.2e-14	0.0046	0.0073	0.5295	58.304	0.0139998		rs34620476	0.149852	0.237809	0.528605	-0.316253	0.615958	1.16166	0.728875	1.85143
LA/SFA	ebi-a-GCST90092881	COPD, hospital admissions || id:finn-b-COPD_HOSPITAL	rs4299376	2	44072576	T	G	-0.0276487	0.00426143	8.7e-11	-0.0047	0.0088	0.595799	42.0958	0.0101474		rs4299376	0.16999	0.318279	0.593279	-0.453837	0.793817	1.18529	0.635186	2.21182
LA/SFA	ebi-a-GCST90092881	COPD, hospital admissions || id:finn-b-COPD_HOSPITAL	rs4810479	20	44545048	T	C	0.0386953	0.00459733	3.9e-17	0.013	0.0083	0.1177	70.8443	0.0169599		rs4810479	0.335958	0.214496	0.117287	-0.0844547	0.756371	1.39928	0.919013	2.13053
LA/SFA	ebi-a-GCST90092881	COPD, hospital admissions || id:finn-b-COPD_HOSPITAL	rs58365744	1	171128038	C	A	-0.0266933	0.00482485	3.2e-08	-0.0084	0.0084	0.3186	30.6081	0.00739876		rs58365744	0.314686	0.314686	0.317311	-0.302098	0.93147	1.36983	0.739265	2.53824
LA/SFA	ebi-a-GCST90092881	COPD, hospital admissions || id:finn-b-COPD_HOSPITAL	rs58489806	19	19456917	T	C	0.0407904	0.0071094	9.6e-09	0.0138	0.0133	0.2969	32.9193	0.00795297		rs58489806	0.338315	0.326057	0.299459	-0.300757	0.977387	1.40258	0.740258	2.6575
LA/SFA	ebi-a-GCST90092881	COPD, hospital admissions || id:finn-b-COPD_HOSPITAL	rs6683445	1	16368403	A	C	-0.0241725	0.00400692	1.6e-09	-0.0137	0.0072	0.0578096	36.3933	0.0087849		rs6683445	0.56676	0.297859	0.0570695	-0.0170442	1.15056	1.76255	0.9831	3.15997
LA/SFA	ebi-a-GCST90092881	COPD, hospital admissions || id:finn-b-COPD_HOSPITAL	rs738408	22	44324730	T	C	0.035356	0.00483108	2.5e-13	-0.0145	0.0086	0.0927107	53.5597	0.0128753		rs738408	-0.410114	0.24324	0.0917868	-0.886865	0.0666365	0.663574	0.411945	1.06891
LA/SFA	ebi-a-GCST90092881	COPD, hospital admissions || id:finn-b-COPD_HOSPITAL	rs78058190	2	219699999	A	G	-0.0619842	0.0102992	1.8e-09	0.0186	0.0133	0.1622	36.2205	0.00874356		rs78058190	-0.300076	0.214571	0.161964	-0.720635	0.120482	0.740762	0.486443	1.12804
LA/SFA	ebi-a-GCST90092881	COPD, hospital admissions || id:finn-b-COPD_HOSPITAL	rs7819706	8	19844415	G	A	0.0675482	0.00615627	5.2e-28	-0.0049	0.0124	0.6931	120.391	0.0284833		rs7819706	-0.0725408	0.183573	0.692724	-0.432343	0.287262	0.930028	0.648987	1.33277
LA/SFA	ebi-a-GCST90092881	COPD, hospital admissions || id:finn-b-COPD_HOSPITAL	rs9908820	17	73408819	G	A	-0.0254012	0.0044846	1.5e-08	0.004	0.0086	0.641599	32.082	0.00775226		rs9908820	-0.157473	0.338567	0.641848	-0.821064	0.506118	0.8543	0.439963	1.65884
LA/SFA	ebi-a-GCST90092881	COPD-related respiratory insufficiency || id:finn-b-COPD_INSUFFICIENCY	rs10733306	9	16048248	T	C	0.0251941	0.00402274	3.8e-10	0.0576	0.0451	0.2016	39.2242	0.00946176		rs10733306	2.28625	1.7901	0.201545	-1.22235	5.79485	9.83797	0.294537	328.602
LA/SFA	ebi-a-GCST90092881	COPD-related respiratory insufficiency || id:finn-b-COPD_INSUFFICIENCY	rs11030088	11	27646247	A	G	-0.0309971	0.00459358	1.5e-11	0.1343	0.0521	0.00994993	45.5344	0.0109672		rs11030088	-4.33266	1.6808	0.00994502	-7.62704	-1.03829	0.0131325	0.000487102	0.354059
LA/SFA	ebi-a-GCST90092881	COPD-related respiratory insufficiency || id:finn-b-COPD_INSUFFICIENCY	rs115740542	6	26123502	C	T	-0.0445895	0.00765752	5.8e-09	-0.0032	0.1262	0.9798	33.907	0.00818964		rs115740542	0.0717658	2.83026	0.979771	-5.47555	5.61908	1.0744	0.00418793	275.636
LA/SFA	ebi-a-GCST90092881	COPD-related respiratory insufficiency || id:finn-b-COPD_INSUFFICIENCY	rs116843064	19	8429323	A	G	0.114824	0.014272	8.6e-16	-0.0836	0.1376	0.543599	64.7285	0.0155185		rs116843064	-0.728071	1.19836	0.543481	-3.07685	1.62071	0.48284	0.0461043	5.05666
LA/SFA	ebi-a-GCST90092881	COPD-related respiratory insufficiency || id:finn-b-COPD_INSUFFICIENCY	rs1260326	2	27730940	C	T	0.0815217	0.00406648	2.1e-89	0.0007	0.0474	0.9887	401.892	0.0891466		rs1260326	0.00858667	0.58144	0.988217	-1.13104	1.14821	1.00862	0.322699	3.15254
LA/SFA	ebi-a-GCST90092881	COPD-related respiratory insufficiency || id:finn-b-COPD_INSUFFICIENCY	rs13179413	5	55868097	T	C	-0.0293835	0.00448985	6e-11	0.0773	0.0524	0.1405	42.8295	0.0103225		rs13179413	-2.63073	1.78331	0.140161	-6.12602	0.864567	0.072026	0.00218525	2.37398
LA/SFA	ebi-a-GCST90092881	COPD-related respiratory insufficiency || id:finn-b-COPD_INSUFFICIENCY	rs13389219	2	165528876	T	C	0.028269	0.00407511	4e-12	-0.0317	0.0474	0.5032	48.1218	0.0115832		rs13389219	-1.12137	1.67675	0.503638	-4.4078	2.16506	0.325833	0.012182	8.7151
LA/SFA	ebi-a-GCST90092881	COPD-related respiratory insufficiency || id:finn-b-COPD_INSUFFICIENCY	rs141144647	11	61153501	A	G	0.0963654	0.0174444	3.3e-08	0.0941	0.3304	0.7758	30.5162	0.00737669		rs141144647	0.976492	3.42862	0.775793	-5.7436	7.69658	2.65512	0.00320323	2200.81
LA/SFA	ebi-a-GCST90092881	COPD-related respiratory insufficiency || id:finn-b-COPD_INSUFFICIENCY	rs147233090	15	44028047	T	C	-0.10949	0.0129371	2.6e-17	-0.2693	0.3133	0.39	71.6267	0.017144		rs147233090	2.45959	2.86145	0.390032	-3.14885	8.06802	11.7	0.0429013	3190.79
LA/SFA	ebi-a-GCST90092881	COPD-related respiratory insufficiency || id:finn-b-COPD_INSUFFICIENCY	rs150684478	11	61312726	T	G	0.142546	0.0250163	1.2e-08	-0.1261	0.1426	0.3764	32.4686	0.00784496		rs150684478	-0.884627	1.00038	0.376539	-2.84537	1.07612	0.412868	0.0581128	2.93326
LA/SFA	ebi-a-GCST90092881	COPD-related respiratory insufficiency || id:finn-b-COPD_INSUFFICIENCY	rs174567	11	61593005	G	A	0.186379	0.00416279	1e-200	-0.0169	0.0457	0.7115	2004.59	0.328034		rs174567	-0.0906755	0.245199	0.711529	-0.571266	0.389915	0.913314	0.56481	1.47686
LA/SFA	ebi-a-GCST90092881	COPD-related respiratory insufficiency || id:finn-b-COPD_INSUFFICIENCY	rs2180725	6	11025420	C	T	-0.0264252	0.00472321	2.2e-08	0.1652	0.0673	0.0141	31.3013	0.00756504		rs2180725	-6.25161	2.54681	0.014101	-11.2434	-1.25986	0.00192735	1.3094e-05	0.283694
LA/SFA	ebi-a-GCST90092881	COPD-related respiratory insufficiency || id:finn-b-COPD_INSUFFICIENCY	rs2576362	9	86572575	T	G	0.0270562	0.00457308	3.3e-09	-0.0468	0.0519	0.3671	35.0039	0.00845233		rs2576362	-1.72973	1.91823	0.367198	-5.48946	2.03	0.177332	0.00413006	7.61406
LA/SFA	ebi-a-GCST90092881	COPD-related respiratory insufficiency || id:finn-b-COPD_INSUFFICIENCY	rs2835028	21	36972695	C	A	0.0236974	0.00404689	4.7e-09	0.0892	0.0452	0.0487405	34.2893	0.00828122		rs2835028	3.76413	1.90738	0.0484442	0.0256568	7.5026	43.126	1.02599	1812.74
LA/SFA	ebi-a-GCST90092881	COPD-related respiratory insufficiency || id:finn-b-COPD_INSUFFICIENCY	rs2843126	1	2316315	G	A	0.0235361	0.00398166	3.4e-09	0.0149	0.0454	0.7431	34.9414	0.00843738		rs2843126	0.63307	1.92895	0.742765	-3.14768	4.41382	1.88338	0.0429519	82.584
LA/SFA	ebi-a-GCST90092881	COPD-related respiratory insufficiency || id:finn-b-COPD_INSUFFICIENCY	rs2927468	19	45357939	G	A	0.0235598	0.00403511	5.3e-09	-0.1213	0.0452	0.007347	34.0904	0.00823358		rs2927468	-5.1486	1.91852	0.0072828	-8.9089	-1.3883	0.00580753	0.00013518	0.2495
LA/SFA	ebi-a-GCST90092881	COPD-related respiratory insufficiency || id:finn-b-COPD_INSUFFICIENCY	rs2972143	2	227116365	G	A	-0.0278975	0.0041516	1.8e-11	0.0398	0.0469	0.3954	45.1543	0.0108767		rs2972143	-1.42665	1.68115	0.396096	-4.72171	1.86841	0.240112	0.00889992	6.478
LA/SFA	ebi-a-GCST90092881	COPD-related respiratory insufficiency || id:finn-b-COPD_INSUFFICIENCY	rs34062580	7	73033559	A	G	0.066051	0.00591377	5.8e-29	0.0096	0.0671	0.8861	124.747	0.0294836		rs34062580	0.145342	1.01588	0.886235	-1.84579	2.13647	1.15644	0.157901	8.46949
LA/SFA	ebi-a-GCST90092881	COPD-related respiratory insufficiency || id:finn-b-COPD_INSUFFICIENCY	rs34620476	16	56996649	A	C	0.0306969	0.00402018	2.2e-14	0.0367	0.0454	0.4197	58.304	0.0139998		rs34620476	1.19556	1.47898	0.418878	-1.70323	4.09435	3.30541	0.182094	60.0006
LA/SFA	ebi-a-GCST90092881	COPD-related respiratory insufficiency || id:finn-b-COPD_INSUFFICIENCY	rs4299376	2	44072576	T	G	-0.0276487	0.00426143	8.7e-11	0.0667	0.0547	0.223	42.0958	0.0101474		rs4299376	-2.41241	1.97839	0.222701	-6.29006	1.46524	0.0895991	0.00185465	4.32858
LA/SFA	ebi-a-GCST90092881	COPD-related respiratory insufficiency || id:finn-b-COPD_INSUFFICIENCY	rs4810479	20	44545048	T	C	0.0386953	0.00459733	3.9e-17	-0.0514	0.0516	0.319	70.8443	0.0169599		rs4810479	-1.32833	1.3335	0.31919	-3.94198	1.28532	0.26492	0.0194098	3.61584
LA/SFA	ebi-a-GCST90092881	COPD-related respiratory insufficiency || id:finn-b-COPD_INSUFFICIENCY	rs58365744	1	171128038	C	A	-0.0266933	0.00482485	3.2e-08	0.0321	0.0525	0.5403	30.6081	0.00739876		rs58365744	-1.20255	1.96679	0.540916	-5.05745	2.65235	0.300427	0.00636177	14.1874
LA/SFA	ebi-a-GCST90092881	COPD-related respiratory insufficiency || id:finn-b-COPD_INSUFFICIENCY	rs58489806	19	19456917	T	C	0.0407904	0.0071094	9.6e-09	0.0187	0.0829	0.8214	32.9193	0.00795297		rs58489806	0.458441	2.03234	0.821534	-3.52495	4.44183	1.58161	0.0294534	84.9302
LA/SFA	ebi-a-GCST90092881	COPD-related respiratory insufficiency || id:finn-b-COPD_INSUFFICIENCY	rs6683445	1	16368403	A	C	-0.0241725	0.00400692	1.6e-09	0.0501	0.0451	0.2675	36.3933	0.0087849		rs6683445	-2.0726	1.86576	0.266627	-5.72949	1.58428	0.125858	0.00324875	4.87578
LA/SFA	ebi-a-GCST90092881	COPD-related respiratory insufficiency || id:finn-b-COPD_INSUFFICIENCY	rs738408	22	44324730	T	C	0.035356	0.00483108	2.5e-13	-0.0042	0.0539	0.9384	53.5597	0.0128753		rs738408	-0.118792	1.52449	0.93789	-3.1068	2.86922	0.887993	0.0447439	17.6232
LA/SFA	ebi-a-GCST90092881	COPD-related respiratory insufficiency || id:finn-b-COPD_INSUFFICIENCY	rs78058190	2	219699999	A	G	-0.0619842	0.0102992	1.8e-09	-0.0277	0.083	0.7387	36.2205	0.00874356		rs78058190	0.446888	1.33905	0.73858	-2.17765	3.07143	1.56344	0.113307	21.5727
LA/SFA	ebi-a-GCST90092881	COPD-related respiratory insufficiency || id:finn-b-COPD_INSUFFICIENCY	rs7819706	8	19844415	G	A	0.0675482	0.00615627	5.2e-28	0.08	0.0764	0.2951	120.391	0.0284833		rs7819706	1.18434	1.13104	0.295044	-1.03251	3.40119	3.26853	0.356113	29.9997
LA/SFA	ebi-a-GCST90092881	COPD-related respiratory insufficiency || id:finn-b-COPD_INSUFFICIENCY	rs9908820	17	73408819	G	A	-0.0254012	0.0044846	1.5e-08	-0.037	0.0529	0.4848	32.082	0.00775226		rs9908820	1.45662	2.08258	0.484282	-2.62523	5.53848	4.29145	0.0724231	254.291
LA/SFA	ebi-a-GCST90092881	COPD/asthma/ILD related pneumonia or pneumonia derived septichaemia || id:finn-b-PULM_PNEUMONIA_SEPSIS	rs10733306	9	16048248	T	C	0.0251941	0.00402274	3.8e-10	0.0022	0.0097	0.8216	39.2242	0.00946176		rs10733306	0.087322	0.385011	0.820576	-0.667299	0.841943	1.09125	0.513093	2.32087
LA/SFA	ebi-a-GCST90092881	COPD/asthma/ILD related pneumonia or pneumonia derived septichaemia || id:finn-b-PULM_PNEUMONIA_SEPSIS	rs11030088	11	27646247	A	G	-0.0309971	0.00459358	1.5e-11	0.0221	0.0112	0.0495895	45.5344	0.0109672		rs11030088	-0.71297	0.361324	0.0484712	-1.42117	-0.00477464	0.490186	0.241433	0.995237
LA/SFA	ebi-a-GCST90092881	COPD/asthma/ILD related pneumonia or pneumonia derived septichaemia || id:finn-b-PULM_PNEUMONIA_SEPSIS	rs115740542	6	26123502	C	T	-0.0445895	0.00765752	5.8e-09	0.0408	0.0273	0.1345	33.907	0.00818964		rs115740542	-0.915014	0.612252	0.135044	-2.11503	0.285	0.400511	0.12063	1.32976
LA/SFA	ebi-a-GCST90092881	COPD/asthma/ILD related pneumonia or pneumonia derived septichaemia || id:finn-b-PULM_PNEUMONIA_SEPSIS	rs116843064	19	8429323	A	G	0.114824	0.014272	8.6e-16	0.0493	0.0298	0.0981793	64.7285	0.0155185		rs116843064	0.429353	0.259528	0.0980539	-0.0793214	0.938027	1.53626	0.923743	2.55494
LA/SFA	ebi-a-GCST90092881	COPD/asthma/ILD related pneumonia or pneumonia derived septichaemia || id:finn-b-PULM_PNEUMONIA_SEPSIS	rs1260326	2	27730940	C	T	0.0815217	0.00406648	2.1e-89	-0.0234	0.0102	0.0217	401.892	0.0891466		rs1260326	-0.28704	0.12512	0.0217837	-0.532275	-0.0418048	0.750482	0.587267	0.959057
LA/SFA	ebi-a-GCST90092881	COPD/asthma/ILD related pneumonia or pneumonia derived septichaemia || id:finn-b-PULM_PNEUMONIA_SEPSIS	rs13179413	5	55868097	T	C	-0.0293835	0.00448985	6e-11	0.0041	0.0113	0.7168	42.8295	0.0103225		rs13179413	-0.139534	0.38457	0.71673	-0.89329	0.614222	0.869763	0.409307	1.84822
LA/SFA	ebi-a-GCST90092881	COPD/asthma/ILD related pneumonia or pneumonia derived septichaemia || id:finn-b-PULM_PNEUMONIA_SEPSIS	rs13389219	2	165528876	T	C	0.028269	0.00407511	4e-12	-0.0029	0.0102	0.7741	48.1218	0.0115832		rs13389219	-0.102586	0.360819	0.77617	-0.809792	0.60462	0.902501	0.444951	1.83056
LA/SFA	ebi-a-GCST90092881	COPD/asthma/ILD related pneumonia or pneumonia derived septichaemia || id:finn-b-PULM_PNEUMONIA_SEPSIS	rs141144647	11	61153501	A	G	0.0963654	0.0174444	3.3e-08	0.1334	0.0718	0.0630202	30.5162	0.00737669		rs141144647	1.38431	0.745081	0.0631777	-0.0760439	2.84467	3.99209	0.926776	17.1959
LA/SFA	ebi-a-GCST90092881	COPD/asthma/ILD related pneumonia or pneumonia derived septichaemia || id:finn-b-PULM_PNEUMONIA_SEPSIS	rs147233090	15	44028047	T	C	-0.10949	0.0129371	2.6e-17	-0.0453	0.0683	0.5076	71.6267	0.017144		rs147233090	0.413736	0.623801	0.50717	-0.808914	1.63639	1.51246	0.445341	5.13658
LA/SFA	ebi-a-GCST90092881	COPD/asthma/ILD related pneumonia or pneumonia derived septichaemia || id:finn-b-PULM_PNEUMONIA_SEPSIS	rs150684478	11	61312726	T	G	0.142546	0.0250163	1.2e-08	0.0023	0.0309	0.9394	32.4686	0.00784496		rs150684478	0.0161351	0.216772	0.940665	-0.408738	0.441009	1.01627	0.664488	1.55427
LA/SFA	ebi-a-GCST90092881	COPD/asthma/ILD related pneumonia or pneumonia derived septichaemia || id:finn-b-PULM_PNEUMONIA_SEPSIS	rs174567	11	61593005	G	A	0.186379	0.00416279	1e-200	-0.012	0.0098	0.2224	2004.59	0.328034		rs174567	-0.0643849	0.052581	0.220768	-0.167444	0.0386739	0.937644	0.845824	1.03943
LA/SFA	ebi-a-GCST90092881	COPD/asthma/ILD related pneumonia or pneumonia derived septichaemia || id:finn-b-PULM_PNEUMONIA_SEPSIS	rs2180725	6	11025420	C	T	-0.0264252	0.00472321	2.2e-08	0.0044	0.0147	0.7643	31.3013	0.00756504		rs2180725	-0.166508	0.556287	0.764696	-1.25683	0.923815	0.846616	0.284554	2.51888
LA/SFA	ebi-a-GCST90092881	COPD/asthma/ILD related pneumonia or pneumonia derived septichaemia || id:finn-b-PULM_PNEUMONIA_SEPSIS	rs2576362	9	86572575	T	G	0.0270562	0.00457308	3.3e-09	-0.01	0.0111	0.3717	35.0039	0.00845233		rs2576362	-0.369601	0.410257	0.367641	-1.17371	0.434503	0.69101	0.309219	1.5442
LA/SFA	ebi-a-GCST90092881	COPD/asthma/ILD related pneumonia or pneumonia derived septichaemia || id:finn-b-PULM_PNEUMONIA_SEPSIS	rs2835028	21	36972695	C	A	0.0236974	0.00404689	4.7e-09	0.0115	0.0097	0.2355	34.2893	0.00828122		rs2835028	0.485285	0.409328	0.235793	-0.316997	1.28757	1.62464	0.728333	3.62396
LA/SFA	ebi-a-GCST90092881	COPD/asthma/ILD related pneumonia or pneumonia derived septichaemia || id:finn-b-PULM_PNEUMONIA_SEPSIS	rs2843126	1	2316315	G	A	0.0235361	0.00398166	3.4e-09	-0.0033	0.0098	0.74	34.9414	0.00843738		rs2843126	-0.14021	0.416382	0.736317	-0.956318	0.675898	0.869176	0.384305	1.9658
LA/SFA	ebi-a-GCST90092881	COPD/asthma/ILD related pneumonia or pneumonia derived septichaemia || id:finn-b-PULM_PNEUMONIA_SEPSIS	rs2927468	19	45357939	G	A	0.0235598	0.00403511	5.3e-09	-0.0312	0.0098	0.00138201	34.0904	0.00823358		rs2927468	-1.32429	0.415963	0.00145419	-2.13958	-0.509003	0.265992	0.117705	0.601095
LA/SFA	ebi-a-GCST90092881	COPD/asthma/ILD related pneumonia or pneumonia derived septichaemia || id:finn-b-PULM_PNEUMONIA_SEPSIS	rs2972143	2	227116365	G	A	-0.0278975	0.0041516	1.8e-11	-0.005	0.0101	0.621199	45.1543	0.0108767		rs2972143	0.179228	0.36204	0.620565	-0.53037	0.888825	1.19629	0.588387	2.43227
LA/SFA	ebi-a-GCST90092881	COPD/asthma/ILD related pneumonia or pneumonia derived septichaemia || id:finn-b-PULM_PNEUMONIA_SEPSIS	rs34062580	7	73033559	A	G	0.066051	0.00591377	5.8e-29	0.0047	0.0145	0.7466	124.747	0.0294836		rs34062580	0.0711571	0.219527	0.745834	-0.359116	0.501431	1.07375	0.698293	1.65108
LA/SFA	ebi-a-GCST90092881	COPD/asthma/ILD related pneumonia or pneumonia derived septichaemia || id:finn-b-PULM_PNEUMONIA_SEPSIS	rs34620476	16	56996649	A	C	0.0306969	0.00402018	2.2e-14	0.0092	0.0098	0.3475	58.304	0.0139998		rs34620476	0.299705	0.31925	0.347846	-0.326026	0.925435	1.34946	0.721786	2.52297
LA/SFA	ebi-a-GCST90092881	COPD/asthma/ILD related pneumonia or pneumonia derived septichaemia || id:finn-b-PULM_PNEUMONIA_SEPSIS	rs4299376	2	44072576	T	G	-0.0276487	0.00426143	8.7e-11	0.006	0.0118	0.610299	42.0958	0.0101474		rs4299376	-0.217008	0.426783	0.611121	-1.0535	0.619487	0.804923	0.348714	1.85797
LA/SFA	ebi-a-GCST90092881	COPD/asthma/ILD related pneumonia or pneumonia derived septichaemia || id:finn-b-PULM_PNEUMONIA_SEPSIS	rs4810479	20	44545048	T	C	0.0386953	0.00459733	3.9e-17	0.0092	0.0111	0.4075	70.8443	0.0169599		rs4810479	0.237755	0.286857	0.407201	-0.324484	0.799994	1.2684	0.7229	2.22553
LA/SFA	ebi-a-GCST90092881	COPD/asthma/ILD related pneumonia or pneumonia derived septichaemia || id:finn-b-PULM_PNEUMONIA_SEPSIS	rs58365744	1	171128038	C	A	-0.0266933	0.00482485	3.2e-08	-0.0024	0.0113	0.8343	30.6081	0.00739876		rs58365744	0.0899102	0.423327	0.831803	-0.739811	0.919632	1.09408	0.477204	2.50837
LA/SFA	ebi-a-GCST90092881	COPD/asthma/ILD related pneumonia or pneumonia derived septichaemia || id:finn-b-PULM_PNEUMONIA_SEPSIS	rs58489806	19	19456917	T	C	0.0407904	0.0071094	9.6e-09	0.0068	0.0178	0.7045	32.9193	0.00795297		rs58489806	0.166706	0.436377	0.702445	-0.688593	1.02201	1.18141	0.502282	2.77876
LA/SFA	ebi-a-GCST90092881	COPD/asthma/ILD related pneumonia or pneumonia derived septichaemia || id:finn-b-PULM_PNEUMONIA_SEPSIS	rs6683445	1	16368403	A	C	-0.0241725	0.00400692	1.6e-09	-0.0079	0.0097	0.4168	36.3933	0.0087849		rs6683445	0.326818	0.401282	0.415397	-0.459696	1.11333	1.38655	0.631476	3.04448
LA/SFA	ebi-a-GCST90092881	COPD/asthma/ILD related pneumonia or pneumonia derived septichaemia || id:finn-b-PULM_PNEUMONIA_SEPSIS	rs738408	22	44324730	T	C	0.035356	0.00483108	2.5e-13	-0.0301	0.0116	0.00940199	53.5597	0.0128753		rs738408	-0.851341	0.328091	0.00946384	-1.4944	-0.208281	0.426842	0.224383	0.811978
LA/SFA	ebi-a-GCST90092881	COPD/asthma/ILD related pneumonia or pneumonia derived septichaemia || id:finn-b-PULM_PNEUMONIA_SEPSIS	rs78058190	2	219699999	A	G	-0.0619842	0.0102992	1.8e-09	0.0049	0.0179	0.7858	36.2205	0.00874356		rs78058190	-0.0790524	0.288783	0.784282	-0.645068	0.486963	0.923992	0.524627	1.62737
LA/SFA	ebi-a-GCST90092881	COPD/asthma/ILD related pneumonia or pneumonia derived septichaemia || id:finn-b-PULM_PNEUMONIA_SEPSIS	rs7819706	8	19844415	G	A	0.0675482	0.00615627	5.2e-28	-0.0059	0.0166	0.7195	120.391	0.0284833		rs7819706	-0.087345	0.24575	0.722274	-0.569016	0.394326	0.916361	0.566082	1.48338
LA/SFA	ebi-a-GCST90092881	COPD/asthma/ILD related pneumonia or pneumonia derived septichaemia || id:finn-b-PULM_PNEUMONIA_SEPSIS	rs9908820	17	73408819	G	A	-0.0254012	0.0044846	1.5e-08	-0.0009	0.0114	0.9367	32.082	0.00775226		rs9908820	0.0354314	0.448798	0.937074	-0.844212	0.915075	1.03607	0.429896	2.49696

## Sheet: STable8 SNPs on DHA and COPD
Exposure	Exposure_ID	Outcome_ID	SNP	Chr	Position	EA	OA	Exposure			Outcome			F_statistics	R2		harmonized
								Beta	SE	P-value	Beta	SE	P-value				SNP	b	se	p	lo_ci	up_ci	or	or_lci95	or_uci95
DHA/SFA	met-d-DHA_pct	COPD || id:finn-b-J10_COPD	rs10455872	6	161010118	G	A	0.0814913	0.00745189	1.5e-27	-0.0717	0.0444	0.1067	119.589	0.0213754		rs10455872	-0.879849	0.544843	0.10634	-1.94774	0.188045	0.414846	0.142596	1.20689
DHA/SFA	met-d-DHA_pct	COPD || id:finn-b-J10_COPD	rs11632618	15	58724706	A	G	0.0633513	0.00787098	1.3e-15	-0.0654	0.0435	0.1325	64.7819	0.0116937		rs11632618	-1.03234	0.686647	0.132723	-2.37817	0.31349	0.356173	0.0927203	1.36819
DHA/SFA	met-d-DHA_pct	COPD || id:finn-b-J10_COPD	rs116843064	19	8429323	A	G	0.0811908	0.0144182	1e-08	0.1396	0.057	0.0142099	31.7097	0.00575827		rs116843064	1.71941	0.70205	0.0143205	0.343389	3.09542	5.58122	1.40972	22.0966
DHA/SFA	met-d-DHA_pct	COPD || id:finn-b-J10_COPD	rs117733303	6	160922870	G	A	0.120966	0.0149081	7.8e-16	-0.1049	0.0883	0.2353	65.8388	0.0118823		rs117733303	-0.867186	0.729957	0.234835	-2.2979	0.56353	0.420132	0.100469	1.75686
DHA/SFA	met-d-DHA_pct	COPD || id:finn-b-J10_COPD	rs12226389	11	61823630	C	T	-0.0440767	0.00519799	1.8e-17	0.046	0.0243	0.0585302	71.903	0.0129625		rs12226389	-1.04364	0.551312	0.0583573	-2.12421	0.0369356	0.352172	0.119528	1.03763
DHA/SFA	met-d-DHA_pct	COPD || id:finn-b-J10_COPD	rs145786300	11	61406089	A	G	-0.14139	0.0190505	5.2e-14	-0.0331	0.0965	0.7317	55.0839	0.0099606		rs145786300	0.234104	0.682509	0.731595	-1.10361	1.57182	1.26378	0.33167	4.81542
DHA/SFA	met-d-DHA_pct	COPD || id:finn-b-J10_COPD	rs16940904	17	44186063	T	C	-0.0391925	0.00482177	1.8e-16	-0.0057	0.034	0.8663	66.0683	0.0119232		rs16940904	0.145436	0.867513	0.866861	-1.55489	1.84576	1.15654	0.211213	6.33292
DHA/SFA	met-d-DHA_pct	COPD || id:finn-b-J10_COPD	rs174564	11	61588305	G	A	-0.275101	0.00420112	1e-200	-0.0168	0.0188	0.3713	4287.99	0.439205		rs174564	0.0610685	0.0683385	0.371527	-0.0728751	0.195012	1.06297	0.929717	1.21533
DHA/SFA	met-d-DHA_pct	COPD || id:finn-b-J10_COPD	rs195445	11	61744342	T	C	-0.0290583	0.00433776	7.4e-12	-0.0039	0.0199	0.8455	44.8755	0.00812966		rs195445	0.134213	0.68483	0.844626	-1.20805	1.47648	1.14364	0.298778	4.37751
DHA/SFA	met-d-DHA_pct	COPD || id:finn-b-J10_COPD	rs2011946	2	136817616	A	C	-0.0273354	0.00454404	4.6e-10	0.0151	0.0194	0.436	36.1882	0.0065662		rs2011946	-0.552397	0.709702	0.436362	-1.94341	0.83862	0.575568	0.143214	2.31317
DHA/SFA	met-d-DHA_pct	COPD || id:finn-b-J10_COPD	rs2294919	22	44342325	T	C	-0.0275617	0.00467357	6.7e-09	-0.0166	0.0222	0.455	34.7788	0.00631208		rs2294919	0.602285	0.805466	0.454612	-0.976427	2.181	1.82629	0.376654	8.85514
DHA/SFA	met-d-DHA_pct	COPD || id:finn-b-J10_COPD	rs261291	15	58680178	C	T	0.0600304	0.00420326	1.4e-47	0.0008	0.019	0.968	203.972	0.0359164		rs261291	0.0133266	0.316506	0.966415	-0.607026	0.633679	1.01342	0.544969	1.88453
DHA/SFA	met-d-DHA_pct	COPD || id:finn-b-J10_COPD	rs273909	5	131667353	G	A	-0.0366542	0.00627014	4e-09	0.0815	0.0229	0.000382499	34.1738	0.00620296		rs273909	-2.22348	0.624758	0.000372338	-3.44801	-0.998958	0.108231	0.0318089	0.368263
DHA/SFA	met-d-DHA_pct	COPD || id:finn-b-J10_COPD	rs439401	19	45414451	C	T	-0.0249698	0.0041773	9.6e-09	0.0218	0.0205	0.2875	35.7305	0.00648369		rs439401	-0.873055	0.820992	0.287594	-2.4822	0.736089	0.417674	0.0835593	2.08775
DHA/SFA	met-d-DHA_pct	COPD || id:finn-b-J10_COPD	rs508049	11	68675497	T	C	-0.0969235	0.00936266	1.4e-25	-0.0348	0.0323	0.2812	107.167	0.0191977		rs508049	0.359046	0.333253	0.281302	-0.294129	1.01222	1.43196	0.74518	2.75171
DHA/SFA	met-d-DHA_pct	COPD || id:finn-b-J10_COPD	rs58542926	19	19379549	T	C	-0.0434563	0.00766698	4.6e-09	-0.0101	0.0382	0.791199	32.126	0.00583343		rs58542926	0.232417	0.879044	0.791473	-1.49051	1.95534	1.26165	0.225258	7.06635
DHA/SFA	met-d-DHA_pct	COPD || id:finn-b-J10_COPD	rs61886804	10	96749936	G	T	0.0280408	0.0050219	2.7e-08	0.0164	0.0245	0.5027	31.1777	0.00566222		rs61886804	0.584862	0.873727	0.503248	-1.12764	2.29737	1.79474	0.323796	9.94795
DHA/SFA	met-d-DHA_pct	COPD || id:finn-b-J10_COPD	rs6452788	5	87712913	A	G	0.026846	0.00470939	1.1e-08	-0.0088	0.0222	0.6927	32.496	0.00590022		rs6452788	-0.327796	0.826939	0.691813	-1.9486	1.293	0.72051	0.142474	3.64372
DHA/SFA	met-d-DHA_pct	COPD || id:finn-b-J10_COPD	rs676210	2	21231524	A	G	0.0358061	0.00495542	4.4e-13	-0.0041	0.021	0.8448	52.2099	0.00944582		rs676210	-0.114506	0.586492	0.845207	-1.26403	1.03502	0.891807	0.282513	2.81516
DHA/SFA	met-d-DHA_pct	COPD || id:finn-b-J10_COPD	rs72836561	17	41926126	T	C	-0.0747327	0.0115094	7.1e-11	0.0908	0.0529	0.0859805	42.1615	0.00764175		rs72836561	-1.215	0.707856	0.0860804	-2.60239	0.172401	0.296711	0.0740959	1.18815
DHA/SFA	met-d-DHA_pct	COPD || id:finn-b-J10_COPD	rs7924036	10	65191645	T	G	0.0463057	0.00401764	4.9e-32	-0.0121	0.0186	0.5142	132.839	0.0236878		rs7924036	-0.261307	0.401678	0.515345	-1.0486	0.525983	0.770045	0.350429	1.69212
DHA/SFA	met-d-DHA_pct	COPD, hospital admissions || id:finn-b-COPD_HOSPITAL	rs10455872	6	161010118	G	A	0.0814913	0.00745189	1.5e-27	-0.0775	0.0456	0.08908	119.589	0.0213754		rs10455872	-0.951022	0.559569	0.0892135	-2.04778	0.145733	0.386346	0.129021	1.15689
DHA/SFA	met-d-DHA_pct	COPD, hospital admissions || id:finn-b-COPD_HOSPITAL	rs11632618	15	58724706	A	G	0.0633513	0.00787098	1.3e-15	-0.0508	0.0446	0.2542	64.7819	0.0116937		rs11632618	-0.801878	0.704011	0.254698	-2.18174	0.577983	0.448486	0.112845	1.78244
DHA/SFA	met-d-DHA_pct	COPD, hospital admissions || id:finn-b-COPD_HOSPITAL	rs116843064	19	8429323	A	G	0.0811908	0.0144182	1e-08	0.1601	0.0585	0.00619798	31.7097	0.00575827		rs116843064	1.9719	0.720525	0.0062049	0.559669	3.38413	7.1843	1.75009	29.4922
DHA/SFA	met-d-DHA_pct	COPD, hospital admissions || id:finn-b-COPD_HOSPITAL	rs117733303	6	160922870	G	A	0.120966	0.0149081	7.8e-16	-0.121	0.0905	0.1812	65.8388	0.0118823		rs117733303	-1.00028	0.748144	0.181217	-2.46664	0.466081	0.367776	0.0848692	1.59374
DHA/SFA	met-d-DHA_pct	COPD, hospital admissions || id:finn-b-COPD_HOSPITAL	rs12226389	11	61823630	C	T	-0.0440767	0.00519799	1.8e-17	0.0443	0.025	0.0762009	71.903	0.0129625		rs12226389	-1.00507	0.567193	0.0763946	-2.11676	0.106632	0.36602	0.120421	1.11253
DHA/SFA	met-d-DHA_pct	COPD, hospital admissions || id:finn-b-COPD_HOSPITAL	rs145786300	11	61406089	A	G	-0.14139	0.0190505	5.2e-14	0.0095	0.0992	0.9237	55.0839	0.0099606		rs145786300	-0.06719	0.701605	0.923706	-1.44234	1.30796	0.935017	0.236375	3.69861
DHA/SFA	met-d-DHA_pct	COPD, hospital admissions || id:finn-b-COPD_HOSPITAL	rs16940904	17	44186063	T	C	-0.0391925	0.00482177	1.8e-16	-0.0054	0.0348	0.8765	66.0683	0.0119232		rs16940904	0.137781	0.887925	0.876685	-1.60255	1.87811	1.14772	0.201382	6.54116
DHA/SFA	met-d-DHA_pct	COPD, hospital admissions || id:finn-b-COPD_HOSPITAL	rs195445	11	61744342	T	C	-0.0290583	0.00433776	7.4e-12	-0.0129	0.0204	0.5257	44.8755	0.00812966		rs195445	0.443935	0.702037	0.527156	-0.932057	1.81993	1.55883	0.393743	6.17141
DHA/SFA	met-d-DHA_pct	COPD, hospital admissions || id:finn-b-COPD_HOSPITAL	rs2011946	2	136817616	A	C	-0.0273354	0.00454404	4.6e-10	0.0132	0.0199	0.507399	36.1882	0.0065662		rs2011946	-0.48289	0.727994	0.507128	-1.90976	0.943977	0.616997	0.148116	2.57018
DHA/SFA	met-d-DHA_pct	COPD, hospital admissions || id:finn-b-COPD_HOSPITAL	rs2294919	22	44342325	T	C	-0.0275617	0.00467357	6.7e-09	-0.0104	0.0227	0.648	34.7788	0.00631208		rs2294919	0.377335	0.823607	0.646845	-1.23693	1.9916	1.45839	0.290273	7.32728
DHA/SFA	met-d-DHA_pct	COPD, hospital admissions || id:finn-b-COPD_HOSPITAL	rs261291	15	58680178	C	T	0.0600304	0.00420326	1.4e-47	-0.0085	0.0195	0.664401	203.972	0.0359164		rs261291	-0.141595	0.324835	0.662911	-0.778272	0.495082	0.867973	0.459199	1.64063
DHA/SFA	met-d-DHA_pct	COPD, hospital admissions || id:finn-b-COPD_HOSPITAL	rs273909	5	131667353	G	A	-0.0366542	0.00627014	4e-09	0.0818	0.0235	0.000489103	34.1738	0.00620296		rs273909	-2.23167	0.641127	0.000499823	-3.48828	-0.975059	0.107349	0.0305535	0.37717
DHA/SFA	met-d-DHA_pct	COPD, hospital admissions || id:finn-b-COPD_HOSPITAL	rs439401	19	45414451	C	T	-0.0249698	0.0041773	9.6e-09	0.0197	0.021	0.3491	35.7305	0.00648369		rs439401	-0.788953	0.841016	0.348195	-2.43734	0.859438	0.45432	0.0873926	2.36183
DHA/SFA	met-d-DHA_pct	COPD, hospital admissions || id:finn-b-COPD_HOSPITAL	rs508049	11	68675497	T	C	-0.0969235	0.00936266	1.4e-25	-0.032	0.0331	0.3336	107.167	0.0191977		rs508049	0.330157	0.341506	0.33366	-0.339195	0.99951	1.39119	0.712343	2.71695
DHA/SFA	met-d-DHA_pct	COPD, hospital admissions || id:finn-b-COPD_HOSPITAL	rs58542926	19	19379549	T	C	-0.0434563	0.00766698	4.6e-09	-0.0127	0.0391	0.7449	32.126	0.00583343		rs58542926	0.292248	0.899754	0.745326	-1.47127	2.05577	1.33943	0.229633	7.81282
DHA/SFA	met-d-DHA_pct	COPD, hospital admissions || id:finn-b-COPD_HOSPITAL	rs61886804	10	96749936	G	T	0.0280408	0.0050219	2.7e-08	0.0089	0.0251	0.721499	31.1777	0.00566222		rs61886804	0.317395	0.895124	0.722903	-1.43705	2.07184	1.37354	0.237628	7.9394
DHA/SFA	met-d-DHA_pct	COPD, hospital admissions || id:finn-b-COPD_HOSPITAL	rs6452788	5	87712913	A	G	0.026846	0.00470939	1.1e-08	-0.011	0.0227	0.628901	32.496	0.00590022		rs6452788	-0.409744	0.845564	0.627973	-2.06705	1.24756	0.66382	0.126559	3.48184
DHA/SFA	met-d-DHA_pct	COPD, hospital admissions || id:finn-b-COPD_HOSPITAL	rs676210	2	21231524	A	G	0.0358061	0.00495542	4.4e-13	-0.0031	0.0216	0.887	52.2099	0.00944582		rs676210	-0.0865774	0.603249	0.885881	-1.26895	1.09579	0.917065	0.281128	2.99155
DHA/SFA	met-d-DHA_pct	COPD, hospital admissions || id:finn-b-COPD_HOSPITAL	rs72836561	17	41926126	T	C	-0.0747327	0.0115094	7.1e-11	0.0859	0.0542	0.1135	42.1615	0.00764175		rs72836561	-1.14943	0.725251	0.112996	-2.57092	0.272063	0.316817	0.076465	1.31267
DHA/SFA	met-d-DHA_pct	COPD, hospital admissions || id:finn-b-COPD_HOSPITAL	rs7924036	10	65191645	T	G	0.0463057	0.00401764	4.9e-32	-0.0144	0.019	0.4486	132.839	0.0236878		rs7924036	-0.310977	0.410317	0.448514	-1.1152	0.493244	0.732731	0.327851	1.63762
DHA/SFA	met-d-DHA_pct	COPD/asthma related infections || id:finn-b-COPD_ASTHMA_INFECTIONS	rs10455872	6	161010118	G	A	0.0814913	0.00745189	1.5e-27	-0.0182	0.0174	0.2942	119.589	0.0213754		rs10455872	-0.223337	0.21352	0.295572	-0.641835	0.195162	0.799845	0.526326	1.21551
DHA/SFA	met-d-DHA_pct	COPD/asthma related infections || id:finn-b-COPD_ASTHMA_INFECTIONS	rs11632618	15	58724706	A	G	0.0633513	0.00787098	1.3e-15	0.0002	0.0169	0.9898	64.7819	0.0116937		rs11632618	0.003157	0.266766	0.990558	-0.519705	0.526019	1.00316	0.594696	1.69218
DHA/SFA	met-d-DHA_pct	COPD/asthma related infections || id:finn-b-COPD_ASTHMA_INFECTIONS	rs116843064	19	8429323	A	G	0.0811908	0.0144182	1e-08	0.0207	0.0222	0.3524	31.7097	0.00575827		rs116843064	0.254955	0.27343	0.351113	-0.280968	0.790878	1.2904	0.755053	2.20533
DHA/SFA	met-d-DHA_pct	COPD/asthma related infections || id:finn-b-COPD_ASTHMA_INFECTIONS	rs117733303	6	160922870	G	A	0.120966	0.0149081	7.8e-16	-0.1013	0.0343	0.00311803	65.8388	0.0118823		rs117733303	-0.837425	0.283551	0.00314343	-1.39318	-0.281666	0.432823	0.248283	0.754526
DHA/SFA	met-d-DHA_pct	COPD/asthma related infections || id:finn-b-COPD_ASTHMA_INFECTIONS	rs12226389	11	61823630	C	T	-0.0440767	0.00519799	1.8e-17	0.0059	0.0095	0.5369	71.903	0.0129625		rs12226389	-0.133858	0.215533	0.534565	-0.556303	0.288588	0.874715	0.573325	1.33454
DHA/SFA	met-d-DHA_pct	COPD/asthma related infections || id:finn-b-COPD_ASTHMA_INFECTIONS	rs145786300	11	61406089	A	G	-0.14139	0.0190505	5.2e-14	-0.0896	0.0373	0.0163799	55.0839	0.0099606		rs145786300	0.633708	0.263809	0.0162993	0.116642	1.15077	1.88459	1.12372	3.16064
DHA/SFA	met-d-DHA_pct	COPD/asthma related infections || id:finn-b-COPD_ASTHMA_INFECTIONS	rs16940904	17	44186063	T	C	-0.0391925	0.00482177	1.8e-16	-0.0037	0.0132	0.7799	66.0683	0.0119232		rs16940904	0.0944058	0.336799	0.779245	-0.56572	0.754532	1.09901	0.567951	2.12662
DHA/SFA	met-d-DHA_pct	COPD/asthma related infections || id:finn-b-COPD_ASTHMA_INFECTIONS	rs174564	11	61588305	G	A	-0.275101	0.00420112	1e-200	-0.0026	0.0074	0.7249	4287.99	0.439205		rs174564	0.00945107	0.0268992	0.725325	-0.0432714	0.0621735	1.0095	0.957651	1.06415
DHA/SFA	met-d-DHA_pct	COPD/asthma related infections || id:finn-b-COPD_ASTHMA_INFECTIONS	rs195445	11	61744342	T	C	-0.0290583	0.00433776	7.4e-12	-0.02	0.0078	0.0100201	44.8755	0.00812966		rs195445	0.688272	0.268426	0.0103443	0.162157	1.21439	1.99027	1.17604	3.36823
DHA/SFA	met-d-DHA_pct	COPD/asthma related infections || id:finn-b-COPD_ASTHMA_INFECTIONS	rs2011946	2	136817616	A	C	-0.0273354	0.00454404	4.6e-10	0.0127	0.0076	0.0938404	36.1882	0.0065662		rs2011946	-0.464599	0.278028	0.0947113	-1.00953	0.0803354	0.628387	0.364389	1.08365
DHA/SFA	met-d-DHA_pct	COPD/asthma related infections || id:finn-b-COPD_ASTHMA_INFECTIONS	rs2294919	22	44342325	T	C	-0.0275617	0.00467357	6.7e-09	0.0001	0.0087	0.9897	34.7788	0.00631208		rs2294919	-0.00362822	0.315655	0.990829	-0.622313	0.615056	0.996378	0.536702	1.84976
DHA/SFA	met-d-DHA_pct	COPD/asthma related infections || id:finn-b-COPD_ASTHMA_INFECTIONS	rs261291	15	58680178	C	T	0.0600304	0.00420326	1.4e-47	-0.013	0.0074	0.0798399	203.972	0.0359164		rs261291	-0.216557	0.123271	0.0789593	-0.458168	0.025054	0.805287	0.632441	1.02537
DHA/SFA	met-d-DHA_pct	COPD/asthma related infections || id:finn-b-COPD_ASTHMA_INFECTIONS	rs273909	5	131667353	G	A	-0.0366542	0.00627014	4e-09	0.0101	0.0089	0.2572	34.1738	0.00620296		rs273909	-0.275548	0.24281	0.256446	-0.751455	0.200359	0.759156	0.47168	1.22184
DHA/SFA	met-d-DHA_pct	COPD/asthma related infections || id:finn-b-COPD_ASTHMA_INFECTIONS	rs439401	19	45414451	C	T	-0.0249698	0.0041773	9.6e-09	-0.0154	0.008	0.0541502	35.7305	0.00648369		rs439401	0.616745	0.320387	0.0542294	-0.0112135	1.2447	1.85289	0.988849	3.47191
DHA/SFA	met-d-DHA_pct	COPD/asthma related infections || id:finn-b-COPD_ASTHMA_INFECTIONS	rs508049	11	68675497	T	C	-0.0969235	0.00936266	1.4e-25	-0.011	0.0126	0.3802	107.167	0.0191977		rs508049	0.113492	0.129999	0.382654	-0.141307	0.36829	1.12018	0.868222	1.44526
DHA/SFA	met-d-DHA_pct	COPD/asthma related infections || id:finn-b-COPD_ASTHMA_INFECTIONS	rs58542926	19	19379549	T	C	-0.0434563	0.00766698	4.6e-09	0.0142	0.0148	0.3366	32.126	0.00583343		rs58542926	-0.326765	0.340572	0.337327	-0.994286	0.340756	0.721253	0.369987	1.40601
DHA/SFA	met-d-DHA_pct	COPD/asthma related infections || id:finn-b-COPD_ASTHMA_INFECTIONS	rs61886804	10	96749936	G	T	0.0280408	0.0050219	2.7e-08	0.0143	0.0096	0.1347	31.1777	0.00566222		rs61886804	0.509971	0.342358	0.136334	-0.161051	1.18099	1.66524	0.851249	3.25761
DHA/SFA	met-d-DHA_pct	COPD/asthma related infections || id:finn-b-COPD_ASTHMA_INFECTIONS	rs6452788	5	87712913	A	G	0.026846	0.00470939	1.1e-08	-0.0039	0.0087	0.654501	32.496	0.00590022		rs6452788	-0.145273	0.324071	0.653954	-0.780451	0.489905	0.864786	0.458199	1.63216
DHA/SFA	met-d-DHA_pct	COPD/asthma related infections || id:finn-b-COPD_ASTHMA_INFECTIONS	rs676210	2	21231524	A	G	0.0358061	0.00495542	4.4e-13	-0.0122	0.0082	0.1358	52.2099	0.00944582		rs676210	-0.340724	0.229011	0.136802	-0.789586	0.108138	0.711255	0.454033	1.1142
DHA/SFA	met-d-DHA_pct	COPD/asthma related infections || id:finn-b-COPD_ASTHMA_INFECTIONS	rs72836561	17	41926126	T	C	-0.0747327	0.0115094	7.1e-11	-0.0071	0.0206	0.728799	42.1615	0.00764175		rs72836561	0.0950053	0.275649	0.73035	-0.445267	0.635277	1.09966	0.640653	1.88755
DHA/SFA	met-d-DHA_pct	COPD/asthma related infections || id:finn-b-COPD_ASTHMA_INFECTIONS	rs7924036	10	65191645	T	G	0.0463057	0.00401764	4.9e-32	-0.0026	0.0073	0.7224	132.839	0.0236878		rs7924036	-0.0561486	0.157648	0.721717	-0.365139	0.252841	0.945399	0.6941	1.28768
DHA/SFA	met-d-DHA_pct	COPD-related respiratory insufficiency || id:finn-b-COPD_INSUFFICIENCY	rs10455872	6	161010118	G	A	0.0814913	0.00745189	1.5e-27	-0.2036	0.1061	0.0551201	119.589	0.0213754		rs10455872	-2.49843	1.30198	0.0549914	-5.05031	0.0534536	0.0822143	0.00640737	1.05491
DHA/SFA	met-d-DHA_pct	COPD-related respiratory insufficiency || id:finn-b-COPD_INSUFFICIENCY	rs11632618	15	58724706	A	G	0.0633513	0.00787098	1.3e-15	-0.0239	0.1061	0.822	64.7819	0.0116937		rs11632618	-0.377261	1.67479	0.821778	-3.65985	2.90532	0.685737	0.0257365	18.2711
DHA/SFA	met-d-DHA_pct	COPD-related respiratory insufficiency || id:finn-b-COPD_INSUFFICIENCY	rs116843064	19	8429323	A	G	0.0811908	0.0144182	1e-08	-0.0836	0.1376	0.543599	31.7097	0.00575827		rs116843064	-1.02967	1.69477	0.543481	-4.35143	2.29208	0.357124	0.0128884	9.89552
DHA/SFA	met-d-DHA_pct	COPD-related respiratory insufficiency || id:finn-b-COPD_INSUFFICIENCY	rs117733303	6	160922870	G	A	0.120966	0.0149081	7.8e-16	-0.1162	0.2113	0.5825	65.8388	0.0118823		rs117733303	-0.9606	1.74677	0.582368	-4.38427	2.46307	0.382663	0.0124719	11.7408
DHA/SFA	met-d-DHA_pct	COPD-related respiratory insufficiency || id:finn-b-COPD_INSUFFICIENCY	rs12226389	11	61823630	C	T	-0.0440767	0.00519799	1.8e-17	0.0548	0.0589	0.3526	71.903	0.0129625		rs12226389	-1.24329	1.33631	0.352169	-3.86245	1.37587	0.288434	0.0210165	3.95854
DHA/SFA	met-d-DHA_pct	COPD-related respiratory insufficiency || id:finn-b-COPD_INSUFFICIENCY	rs145786300	11	61406089	A	G	-0.14139	0.0190505	5.2e-14	0.1513	0.2335	0.517001	55.0839	0.0099606		rs145786300	-1.07009	1.65146	0.517007	-4.30695	2.16677	0.342978	0.0134746	8.73006
DHA/SFA	met-d-DHA_pct	COPD-related respiratory insufficiency || id:finn-b-COPD_INSUFFICIENCY	rs16940904	17	44186063	T	C	-0.0391925	0.00482177	1.8e-16	0.1064	0.0811	0.1893	66.0683	0.0119232		rs16940904	-2.71481	2.06927	0.189533	-6.77058	1.34097	0.0662179	0.00114703	3.82275
DHA/SFA	met-d-DHA_pct	COPD-related respiratory insufficiency || id:finn-b-COPD_INSUFFICIENCY	rs174564	11	61588305	G	A	-0.275101	0.00420112	1e-200	-0.0164	0.0457	0.7195	4287.99	0.439205		rs174564	0.0596145	0.166121	0.719698	-0.265982	0.385211	1.06143	0.766453	1.46992
DHA/SFA	met-d-DHA_pct	COPD-related respiratory insufficiency || id:finn-b-COPD_INSUFFICIENCY	rs195445	11	61744342	T	C	-0.0290583	0.00433776	7.4e-12	-0.0072	0.0484	0.8817	44.8755	0.00812966		rs195445	0.247778	1.66562	0.881743	-3.01683	3.51239	1.28118	0.0489561	33.5282
DHA/SFA	met-d-DHA_pct	COPD-related respiratory insufficiency || id:finn-b-COPD_INSUFFICIENCY	rs2011946	2	136817616	A	C	-0.0273354	0.00454404	4.6e-10	0.0606	0.0473	0.2004	36.1882	0.0065662		rs2011946	-2.21691	1.73036	0.200129	-5.60841	1.17459	0.108946	0.00366691	3.23683
DHA/SFA	met-d-DHA_pct	COPD-related respiratory insufficiency || id:finn-b-COPD_INSUFFICIENCY	rs2294919	22	44342325	T	C	-0.0275617	0.00467357	6.7e-09	0.0328	0.0536	0.5403	34.7788	0.00631208		rs2294919	-1.19006	1.94473	0.540577	-5.00172	2.62161	0.304204	0.00672634	13.7578
DHA/SFA	met-d-DHA_pct	COPD-related respiratory insufficiency || id:finn-b-COPD_INSUFFICIENCY	rs261291	15	58680178	C	T	0.0600304	0.00420326	1.4e-47	0.0304	0.0462	0.510199	203.972	0.0359164		rs261291	0.50641	0.76961	0.510533	-1.00203	2.01485	1.65932	0.367135	7.49957
DHA/SFA	met-d-DHA_pct	COPD-related respiratory insufficiency || id:finn-b-COPD_INSUFFICIENCY	rs273909	5	131667353	G	A	-0.0366542	0.00627014	4e-09	0.0296	0.0559	0.595899	34.1738	0.00620296		rs273909	-0.807547	1.52506	0.596447	-3.79667	2.18158	0.445951	0.0224453	8.86028
DHA/SFA	met-d-DHA_pct	COPD-related respiratory insufficiency || id:finn-b-COPD_INSUFFICIENCY	rs439401	19	45414451	C	T	-0.0249698	0.0041773	9.6e-09	0.0141	0.0498	0.776599	35.7305	0.00648369		rs439401	-0.564682	1.99441	0.777075	-4.47372	3.34436	0.568541	0.0114048	28.3424
DHA/SFA	met-d-DHA_pct	COPD-related respiratory insufficiency || id:finn-b-COPD_INSUFFICIENCY	rs508049	11	68675497	T	C	-0.0969235	0.00936266	1.4e-25	-0.0202	0.0788	0.7977	107.167	0.0191977		rs508049	0.208412	0.813012	0.797684	-1.38509	1.80192	1.23172	0.250301	6.06125
DHA/SFA	met-d-DHA_pct	COPD-related respiratory insufficiency || id:finn-b-COPD_INSUFFICIENCY	rs58542926	19	19379549	T	C	-0.0434563	0.00766698	4.6e-09	0.074	0.0918	0.4201	32.126	0.00583343		rs58542926	-1.70286	2.11247	0.420185	-5.8433	2.43758	0.182162	0.00289927	11.4453
DHA/SFA	met-d-DHA_pct	COPD-related respiratory insufficiency || id:finn-b-COPD_INSUFFICIENCY	rs61886804	10	96749936	G	T	0.0280408	0.0050219	2.7e-08	0.0765	0.0594	0.1979	31.1777	0.00566222		rs61886804	2.72817	2.11834	0.197788	-1.42378	6.88012	15.3048	0.240801	972.741
DHA/SFA	met-d-DHA_pct	COPD-related respiratory insufficiency || id:finn-b-COPD_INSUFFICIENCY	rs6452788	5	87712913	A	G	0.026846	0.00470939	1.1e-08	-0.0138	0.0539	0.7985	32.496	0.00590022		rs6452788	-0.514043	2.00775	0.797928	-4.44923	3.42114	0.598073	0.0116876	30.6044
DHA/SFA	met-d-DHA_pct	COPD-related respiratory insufficiency || id:finn-b-COPD_INSUFFICIENCY	rs676210	2	21231524	A	G	0.0358061	0.00495542	4.4e-13	-0.0603	0.0511	0.2376	52.2099	0.00944582		rs676210	-1.68407	1.42713	0.237985	-4.48125	1.11311	0.185617	0.0113193	3.0438
DHA/SFA	met-d-DHA_pct	COPD-related respiratory insufficiency || id:finn-b-COPD_INSUFFICIENCY	rs72836561	17	41926126	T	C	-0.0747327	0.0115094	7.1e-11	-0.0965	0.1276	0.4498	42.1615	0.00764175		rs72836561	1.29127	1.70742	0.449488	-2.05527	4.63781	3.6374	0.128058	103.318
DHA/SFA	met-d-DHA_pct	COPD-related respiratory insufficiency || id:finn-b-COPD_INSUFFICIENCY	rs7924036	10	65191645	T	G	0.0463057	0.00401764	4.9e-32	0.0059	0.0451	0.8966	132.839	0.0236878		rs7924036	0.127414	0.973962	0.895917	-1.78155	2.03638	1.13589	0.168377	7.66282
DHA/SFA	met-d-DHA_pct	COPD/asthma/ILD related pneumonia or pneumonia derived septichaemia || id:finn-b-PULM_PNEUMONIA_SEPSIS	rs10455872	6	161010118	G	A	0.0814913	0.00745189	1.5e-27	-0.0308	0.0232	0.1839	119.589	0.0213754		rs10455872	-0.377954	0.284693	0.184315	-0.935953	0.180044	0.685262	0.392212	1.19727
DHA/SFA	met-d-DHA_pct	COPD/asthma/ILD related pneumonia or pneumonia derived septichaemia || id:finn-b-PULM_PNEUMONIA_SEPSIS	rs11632618	15	58724706	A	G	0.0633513	0.00787098	1.3e-15	0.0087	0.0227	0.701501	64.7819	0.0116937		rs11632618	0.137329	0.358319	0.701527	-0.564977	0.839635	1.14721	0.568373	2.31552
DHA/SFA	met-d-DHA_pct	COPD/asthma/ILD related pneumonia or pneumonia derived septichaemia || id:finn-b-PULM_PNEUMONIA_SEPSIS	rs116843064	19	8429323	A	G	0.0811908	0.0144182	1e-08	0.0493	0.0298	0.0981793	31.7097	0.00575827		rs116843064	0.607212	0.367037	0.0980539	-0.11218	1.3266	1.83531	0.893883	3.76822
DHA/SFA	met-d-DHA_pct	COPD/asthma/ILD related pneumonia or pneumonia derived septichaemia || id:finn-b-PULM_PNEUMONIA_SEPSIS	rs117733303	6	160922870	G	A	0.120966	0.0149081	7.8e-16	-0.0855	0.0457	0.0616595	65.8388	0.0118823		rs117733303	-0.70681	0.377792	0.0613593	-1.44728	0.0336624	0.493215	0.235209	1.03424
DHA/SFA	met-d-DHA_pct	COPD/asthma/ILD related pneumonia or pneumonia derived septichaemia || id:finn-b-PULM_PNEUMONIA_SEPSIS	rs12226389	11	61823630	C	T	-0.0440767	0.00519799	1.8e-17	0.0129	0.0128	0.3116	71.903	0.0129625		rs12226389	-0.292672	0.290403	0.313544	-0.861861	0.276518	0.746267	0.422375	1.31853
DHA/SFA	met-d-DHA_pct	COPD/asthma/ILD related pneumonia or pneumonia derived septichaemia || id:finn-b-PULM_PNEUMONIA_SEPSIS	rs145786300	11	61406089	A	G	-0.14139	0.0190505	5.2e-14	-0.0878	0.0499	0.0781304	55.0839	0.0099606		rs145786300	0.620977	0.352925	0.0784894	-0.0707547	1.31271	1.86075	0.93169	3.71623
DHA/SFA	met-d-DHA_pct	COPD/asthma/ILD related pneumonia or pneumonia derived septichaemia || id:finn-b-PULM_PNEUMONIA_SEPSIS	rs16940904	17	44186063	T	C	-0.0391925	0.00482177	1.8e-16	-0.0084	0.0177	0.6351	66.0683	0.0119232		rs16940904	0.214327	0.451617	0.635089	-0.670843	1.0995	1.23903	0.511278	3.00265
DHA/SFA	met-d-DHA_pct	COPD/asthma/ILD related pneumonia or pneumonia derived septichaemia || id:finn-b-PULM_PNEUMONIA_SEPSIS	rs174564	11	61588305	G	A	-0.275101	0.00420112	1e-200	-0.012	0.0098	0.2237	4287.99	0.439205		rs174564	0.0436203	0.0356233	0.220768	-0.0262013	0.113442	1.04459	0.974139	1.12013
DHA/SFA	met-d-DHA_pct	COPD/asthma/ILD related pneumonia or pneumonia derived septichaemia || id:finn-b-PULM_PNEUMONIA_SEPSIS	rs195445	11	61744342	T	C	-0.0290583	0.00433776	7.4e-12	-0.0151	0.0104	0.1468	44.8755	0.00812966		rs195445	0.519645	0.357901	0.146523	-0.181841	1.22113	1.68143	0.833734	3.39102
DHA/SFA	met-d-DHA_pct	COPD/asthma/ILD related pneumonia or pneumonia derived septichaemia || id:finn-b-PULM_PNEUMONIA_SEPSIS	rs2011946	2	136817616	A	C	-0.0273354	0.00454404	4.6e-10	0.0059	0.0102	0.5629	36.1882	0.0065662		rs2011946	-0.215837	0.373143	0.562973	-0.947197	0.515522	0.805866	0.387827	1.67451
DHA/SFA	met-d-DHA_pct	COPD/asthma/ILD related pneumonia or pneumonia derived septichaemia || id:finn-b-PULM_PNEUMONIA_SEPSIS	rs2294919	22	44342325	T	C	-0.0275617	0.00467357	6.7e-09	0.0048	0.0116	0.6821	34.7788	0.00631208		rs2294919	-0.174155	0.420874	0.679026	-0.999068	0.650758	0.840167	0.368223	1.91699
DHA/SFA	met-d-DHA_pct	COPD/asthma/ILD related pneumonia or pneumonia derived septichaemia || id:finn-b-PULM_PNEUMONIA_SEPSIS	rs261291	15	58680178	C	T	0.0600304	0.00420326	1.4e-47	0.0066	0.0099	0.5043	203.972	0.0359164		rs261291	0.109944	0.164916	0.504985	-0.213292	0.433181	1.11622	0.80792	1.54215
DHA/SFA	met-d-DHA_pct	COPD/asthma/ILD related pneumonia or pneumonia derived septichaemia || id:finn-b-PULM_PNEUMONIA_SEPSIS	rs273909	5	131667353	G	A	-0.0366542	0.00627014	4e-09	0.0096	0.012	0.4243	34.1738	0.00620296		rs273909	-0.261907	0.327384	0.423711	-0.90358	0.379765	0.769582	0.405117	1.46194
DHA/SFA	met-d-DHA_pct	COPD/asthma/ILD related pneumonia or pneumonia derived septichaemia || id:finn-b-PULM_PNEUMONIA_SEPSIS	rs439401	19	45414451	C	T	-0.0249698	0.0041773	9.6e-09	-0.0088	0.0107	0.4121	35.7305	0.00648369		rs439401	0.352426	0.428518	0.410832	-0.487469	1.19232	1.42251	0.614179	3.29472
DHA/SFA	met-d-DHA_pct	COPD/asthma/ILD related pneumonia or pneumonia derived septichaemia || id:finn-b-PULM_PNEUMONIA_SEPSIS	rs508049	11	68675497	T	C	-0.0969235	0.00936266	1.4e-25	-0.01	0.0168	0.5541	107.167	0.0191977		rs508049	0.103174	0.173333	0.551684	-0.236558	0.442906	1.10868	0.78934	1.55723
DHA/SFA	met-d-DHA_pct	COPD/asthma/ILD related pneumonia or pneumonia derived septichaemia || id:finn-b-PULM_PNEUMONIA_SEPSIS	rs58542926	19	19379549	T	C	-0.0434563	0.00766698	4.6e-09	-0.0018	0.0199	0.9279	32.126	0.00583343		rs58542926	0.0414209	0.457931	0.927928	-0.856124	0.938966	1.04229	0.424805	2.55734
DHA/SFA	met-d-DHA_pct	COPD/asthma/ILD related pneumonia or pneumonia derived septichaemia || id:finn-b-PULM_PNEUMONIA_SEPSIS	rs61886804	10	96749936	G	T	0.0280408	0.0050219	2.7e-08	0.0113	0.0128	0.3785	31.1777	0.00566222		rs61886804	0.402984	0.456478	0.377338	-0.491712	1.29768	1.49628	0.611578	3.6608
DHA/SFA	met-d-DHA_pct	COPD/asthma/ILD related pneumonia or pneumonia derived septichaemia || id:finn-b-PULM_PNEUMONIA_SEPSIS	rs6452788	5	87712913	A	G	0.026846	0.00470939	1.1e-08	0.0175	0.0116	0.1301	32.496	0.00590022		rs6452788	0.651866	0.432094	0.131396	-0.195038	1.49877	1.91912	0.822803	4.47618
DHA/SFA	met-d-DHA_pct	COPD/asthma/ILD related pneumonia or pneumonia derived septichaemia || id:finn-b-PULM_PNEUMONIA_SEPSIS	rs676210	2	21231524	A	G	0.0358061	0.00495542	4.4e-13	-0.0136	0.011	0.2138	52.2099	0.00944582		rs676210	-0.379824	0.30721	0.216323	-0.981956	0.222308	0.683982	0.374578	1.24896
DHA/SFA	met-d-DHA_pct	COPD/asthma/ILD related pneumonia or pneumonia derived septichaemia || id:finn-b-PULM_PNEUMONIA_SEPSIS	rs72836561	17	41926126	T	C	-0.0747327	0.0115094	7.1e-11	-0.0204	0.0276	0.4591	42.1615	0.00764175		rs72836561	0.272973	0.369316	0.459828	-0.450887	0.996833	1.31386	0.637063	2.70969
DHA/SFA	met-d-DHA_pct	COPD/asthma/ILD related pneumonia or pneumonia derived septichaemia || id:finn-b-PULM_PNEUMONIA_SEPSIS	rs7924036	10	65191645	T	G	0.0463057	0.00401764	4.9e-32	0.005	0.0097	0.6055	132.839	0.0236878		rs7924036	0.107978	0.209477	0.606229	-0.302598	0.518554	1.11402	0.738896	1.6796
